# Supplementary material for: Neonatal brain dynamic functional connectivity in term and preterm infants and its association with early childhood neurodevelopment
Source: Nat Commun. 2024 Feb 8;15:16. doi: 10.1038/s41467-023-44050-z (PMC10853532; doi:10.1038/s41467-023-44050-z)
Supplement: Supplementary file 4 — Source Data [file 41467_2023_44050_MOESM4_ESM.xlsx]

## Sheet: Fig1a
sub	pma	ga	pt	sex	meanSync
CC00056XX07	41.14	41	Term	male	0.29211
CC00057XX08	41.29	41.1429	Term	female	0.408081
CC00058XX09	40.57	40.2857	Term	male	0.340209
CC00065XX08	40.71	40.4286	Term	male	0.738061
CC00068XX11	40.71	40.4286	Term	female	0.58905
CC00069XX12	39.57	39.1429	Term	male	0.55269
CC00070XX05	37.71	37.4286	Term	female	0.517214
CC00071XX06	40.43	39.8571	Term	female	0.534886
CC00072XX07	40	39.5714	Term	female	0.558086
CC00073XX08	41	40.7143	Term	male	0.605991
CC00078XX13	40.71	40.1429	Term	male	0.589314
CC00079XX14	41.57	41.2857	Term	male	0.460595
CC00082XX09	39.71	39.4286	Term	male	0.50911
CC00083XX10	42.29	42	Term	male	0.561723
CC00085XX12	41.86	41.5714	Term	female	0.498589
CC00088XX15	40.86	40.2857	Term	female	0.426132
CC00089XX16	41.29	40.4286	Term	male	0.66036
CC00094AN13	38.14	37.1429	Term	male	0.371492
CC00095XX14	38.71	38.5714	Term	male	0.545208
CC00096XX15	39.86	39.5714	Term	male	0.537259
CC00097XX16	42.57	42	Term	female	0.456252
CC00098AN17	37.43	36.5714	Preterm	male	0.441845
CC00100XX01	40	39.8571	Term	female	0.50299
CC00102XX03	39.14	38.8571	Term	female	0.529847
CC00104XX05	41.71	41.2857	Term	male	0.462481
CC00107XX08	41.29	39.1429	Term	female	0.547874
CC00109XX10	37.43	37.2857	Term	female	0.517533
CC00110XX03	43.29	40.7143	Term	male	0.633245
CC00111XX04	40.86	40.4286	Term	female	0.505548
CC00113XX06	41.71	41.4286	Term	female	0.503931
CC00114XX07	39.43	39.1429	Term	male	0.557763
CC00117XX10	42.14	41.5714	Term	male	0.562868
CC00118XX11	40.86	40.5714	Term	male	0.483068
CC00119XX12	43.71	40.4286	Term	male	0.478431
CC00120XX05	40.14	39.8571	Term	male	0.468731
CC00122XX07	38.29	37.4286	Term	male	0.607841
CC00127XX12	41.86	41.5714	Term	female	0.377223
CC00129BN14	37	36.2857	Preterm	female	0.4171
CC00130XX07	43.43	40.8571	Term	male	0.595592
CC00131XX08	39.14	39	Term	male	0.534676
CC00132XX09	37	36.5714	Preterm	male	0.578615
CC00133XX10	37	36.4286	Preterm	female	0.517119
CC00134XX11	44.43	40.8571	Term	male	0.474911
CC00135BN12	41	34.1429	Preterm	female	0.640256
CC00138XX15	41.57	41.4286	Term	female	0.443377
CC00143BN12	38.29	38.1429	Term	female	0.584728
CC00144XX13	40	39.7143	Term	male	0.463105
CC00150AN02	41	37.4286	Term	female	0.729542
CC00153XX05	41.57	39.1429	Term	male	0.534581
CC00157XX09	39.43	39.2857	Term	male	0.46351
CC00158XX10	40.29	39.5714	Term	female	0.516485
CC00159XX11	41.43	41.1429	Term	female	0.511314
CC00165XX09	41.14	40.4286	Term	female	0.54432
CC00167XX11	43.43	38.2857	Term	male	0.43673
CC00168XX12	43.86	40.1429	Term	male	0.632664
CC00170XX06	38.43	37.8571	Term	male	0.479183
CC00172AN08	37.86	37.2857	Term	male	0.596825
CC00174XX10	41.43	38.7143	Term	female	0.531368
CC00176XX12	43.57	41.2857	Term	male	0.526145
CC00180XX08	42.29	41.7143	Term	male	0.576778
CC00181XX09	40.86	40.4286	Term	female	0.454423
CC00184XX12	44.71	41.2857	Term	female	0.669819
CC00185XX13	40.71	40	Term	female	0.581909
CC00186BN14	45.14	36.4286	Preterm	female	0.364762
CC00187XX15	41.71	39.1429	Term	male	0.508727
CC00188XX16	42.86	39.1429	Term	male	0.705617
CC00189XX17	40.29	40.2857	Term	male	0.373289
CC00191XX11	40.43	32.7143	Preterm	male	0.57057
CC00192AN12	37.29	34.7143	Preterm	male	0.420624
CC00195XX15	44.29	40.1429	Term	female	0.529479
CC00196XX16	42.29	39.5714	Term	female	0.552867
CC00197XX17	43.14	39.4286	Term	female	0.573496
CC00200XX02	44.43	40.2857	Term	male	0.536255
CC00201XX03	44.14	40.2857	Term	female	0.439541
CC00202XX04	39.29	38.5714	Term	male	0.610007
CC00203XX05	40.86	40.7143	Term	male	0.52834
CC00204XX06	38.86	38.5714	Term	male	0.58755
CC00205XX07	39.71	39.4286	Term	female	0.482411
CC00206XX08	40.86	40.7143	Term	female	0.437251
CC00207XX09	39.14	39	Term	female	0.525439
CC00209XX11	42.86	41.1429	Term	female	0.595225
CC00219XX13	42.29	40.2857	Term	male	0.516306
CC00232XX10	44.14	39.5714	Term	female	0.482436
CC00233XX11	43.29	40.7143	Term	female	0.532125
CC00237XX15	37.14	36.8571	Preterm	female	0.536542
CC00244XX14	37.57	36.8571	Preterm	female	0.614423
CC00245BN15	43	31.7143	Preterm	male	0.529561
CC00251XX04	43.57	40.7143	Term	female	0.500992
CC00252XX05	43.14	40.1429	Term	male	0.494031
CC00258XX11	42.86	39.1429	Term	male	0.539705
CC00260XX05	39.71	39.1429	Term	female	0.366674
CC00265XX10	40.43	40.1429	Term	male	0.462716
CC00270XX07	41.86	41.5714	Term	male	0.536505
CC00271XX08	41.29	35.5714	Preterm	female	0.597653
CC00272XX09	42.57	40.2857	Term	male	0.583989
CC00284BN13	41.29	30.7143	Preterm	male	0.410637
CC00286XX15	44.43	40.8571	Term	male	0.534986
CC00287BN16	38.71	36.8571	Preterm	male	0.474552
CC00289XX18	39.43	39	Term	female	0.491323
CC00291XX12	40.29	37.8571	Term	male	0.508048
CC00295XX16	43.43	39.8571	Term	female	0.568287
CC00298XX19	42	41.7143	Term	male	0.530529
CC00299XX20	39	38.5714	Term	male	0.465301
CC00300XX03	41	40.8571	Term	male	0.553733
CC00302XX05	40.86	39.7143	Term	male	0.496291
CC00304XX07	41.14	41	Term	female	0.528693
CC00305XX08	41.14	31.8571	Preterm	female	0.355839
CC00306XX09	40.29	39.7143	Term	male	0.456471
CC00308XX11	37.43	37.2857	Term	female	0.488315
CC00316XX11	44.43	41.8571	Term	female	0.527587
CC00319XX14	41.71	41.2857	Term	female	0.629638
CC00326XX13	42.86	35.4286	Preterm	male	0.575761
CC00332XX11	41.57	39	Term	male	0.602135
CC00335XX14	43.14	39	Term	male	0.511492
CC00336XX15	44.86	40.5714	Term	male	0.52148
CC00337XX16	39.29	37.4286	Term	male	0.592244
CC00338AN17	37.71	37.1429	Term	male	0.536247
CC00341XX12	39.29	39	Term	male	0.544898
CC00343XX14	42	40.1429	Term	male	0.489892
CC00347XX18	41.43	41.1429	Term	male	0.590078
CC00349XX20	42.43	41.2857	Term	female	0.478655
CC00352XX06	43.86	41.8571	Term	male	0.466974
CC00353XX07	38.43	38.1429	Term	male	0.527697
CC00354XX08	42.43	41.8571	Term	female	0.634084
CC00355XX09	38.86	38.7143	Term	male	0.472565
CC00357XX11	41.71	41	Term	male	0.492549
CC00358XX12	39.43	39.1429	Term	male	0.397823
CC00361XX07	39.86	32.2857	Preterm	male	0.433291
CC00362XX08	40.29	39.4286	Term	female	0.687772
CC00366XX12	41.43	40.8571	Term	male	0.52254
CC00367XX13	39.86	39.5714	Term	male	0.520575
CC00368XX14	41.14	40.8571	Term	male	0.364061
CC00370XX08	40.86	40.4286	Term	male	0.561459
CC00371XX09	42.57	40	Term	male	0.529408
CC00376XX14	40.57	39.2857	Term	female	0.543649
CC00377XX15	40.71	38.7143	Term	female	0.639242
CC00380XX10	41.43	40.8571	Term	male	0.481347
CC00382XX12	43	40.8571	Term	female	0.540734
CC00383XX13	41.71	40	Term	female	0.514539
CC00385XX15	40	35.5714	Preterm	male	0.477831
CC00388XX18	41.43	34.4286	Preterm	female	0.491005
CC00389XX19	38.43	28.7143	Preterm	male	0.386963
CC00399XX21	42.86	41.7143	Term	male	0.392998
CC00400XX04	40.29	40	Term	male	0.529573
CC00403XX07	38.14	38	Term	male	0.447011
CC00404XX08	37.57	37.4286	Term	female	0.417796
CC00406XX10	39.71	35.8571	Preterm	male	0.451961
CC00407BN11	42	35.1429	Preterm	male	0.451809
CC00408XX12	41	40.7143	Term	male	0.529287
CC00411XX07	40.57	40	Term	male	0.517146
CC00412XX08	38	37.7143	Term	male	0.562117
CC00413XX09	39.29	39.1429	Term	female	0.506568
CC00417XX13	41.29	40.8571	Term	male	0.494672
CC00418AN14	39.57	36	Preterm	female	0.481639
CC00421BN09	38.14	37.4286	Term	male	0.493584
CC00422XX10	37.14	36.4286	Preterm	female	0.376377
CC00424XX12	41.29	41	Term	female	0.500137
CC00425XX13	42.71	42.1429	Term	male	0.525414
CC00426XX14	39.71	39.2857	Term	male	0.479397
CC00427XX15	39.86	39.2857	Term	female	0.483904
CC00428XX16	40.86	40.5714	Term	male	0.578946
CC00430XX10	44	39.1429	Term	male	0.546367
CC00431XX11	43.86	41.7143	Term	male	0.547716
CC00433XX13	42.43	42.1429	Term	female	0.527719
CC00434AN14	38.86	37.8571	Term	female	0.528649
CC00438XX18	43.43	41.1429	Term	female	0.594636
CC00440XX12	41.43	38.7143	Term	female	0.451297
CC00441XX13	41.14	38.5714	Term	female	0.467742
CC00443XX15	40.43	39.7143	Term	male	0.350122
CC00444XX16	42.57	41.7143	Term	female	0.501716
CC00445XX17	38.57	38	Term	female	0.525339
CC00446XX18	41.71	41.5714	Term	female	0.351106
CC00447XX19	39.71	39.4286	Term	female	0.503376
CC00448XX20	42.14	41.7143	Term	male	0.514345
CC00449XX21	42.57	40.1429	Term	male	0.501968
CC00450XX05	38.43	38.1429	Term	female	0.291774
CC00453XX08	39.71	39.7143	Term	female	0.556218
CC00455XX10	42	40.5714	Term	female	0.488739
CC00457XX12	41.43	40.8571	Term	male	0.697005
CC00458XX13	41.29	41	Term	female	0.477553
CC00462XX09	40.57	39.2857	Term	male	0.442276
CC00465XX12	37.43	36.8571	Preterm	male	0.577623
CC00466AN13	37.86	37.1429	Term	female	0.695924
CC00467XX14	41	40.1429	Term	male	0.559667
CC00475XX14	41.71	41.4286	Term	male	0.508047
CC00476XX15	44.29	40.4286	Term	female	0.500394
CC00477XX16	41.14	39.8571	Term	female	0.413024
CC00480XX11	44	41.1429	Term	female	0.507751
CC00481XX12	41.57	41.2857	Term	male	0.522084
CC00482XX13	41.14	39	Term	male	0.492535
CC00483XX14	41	40.1429	Term	female	0.485352
CC00485XX16	42.29	42	Term	male	0.516303
CC00486XX17	40.71	40.5714	Term	female	0.521726
CC00489XX20	38.43	28.7143	Preterm	male	0.402721
CC00497XX20	41.29	40.8571	Term	male	0.504826
CC00498XX21	42.29	40.5714	Term	female	0.541808
CC00499XX22	40.43	40	Term	male	0.661157
CC00500XX05	43	41	Term	male	0.58366
CC00502XX07	40	39.8571	Term	male	0.696165
CC00507XX12	40.14	39.7143	Term	male	0.520427
CC00511XX08	41	40.7143	Term	female	0.473908
CC00514XX11	40.14	40	Term	female	0.542522
CC00515XX12	38.86	37.8571	Term	male	0.697913
CC00516XX13	40.57	40.1429	Term	male	0.545629
CC00517XX14	42.86	35.1429	Preterm	female	0.646541
CC00518XX15	42.86	26.1429	Preterm	male	0.377499
CC00525XX14	40.86	31	Preterm	female	0.449726
CC00527XX16	43	41	Term	male	0.560347
CC00528XX17	43.71	39.8571	Term	female	0.660804
CC00529AN18	42.29	27.4286	Preterm	male	0.532547
CC00532XX13	41.43	41.1429	Term	female	0.599153
CC00534XX15	39.14	39	Term	female	0.599902
CC00535XX16	44.14	41.2857	Term	female	0.465688
CC00540XX13	41.29	40.7143	Term	female	0.474274
CC00542XX15	42.71	40.4286	Term	female	0.564614
CC00544XX17	41.86	41.4286	Term	female	0.465575
CC00545XX18	43.29	38.8571	Term	male	0.503042
CC00549XX22	42.14	42	Term	female	0.507021
CC00550XX06	40	39.8571	Term	female	0.564467
CC00551XX07	39.71	39.7143	Term	male	0.50823
CC00552XX08	39.14	39	Term	male	0.668868
CC00553XX09	41.57	41.4286	Term	female	0.494079
CC00557XX13	41.86	41.4286	Term	female	0.448839
CC00560XX08	42	41.2857	Term	male	0.500737
CC00564XX12	41.86	40.4286	Term	male	0.539677
CC00568XX16	43.57	39.7143	Term	male	0.603693
CC00569XX17	41.43	34.1429	Preterm	male	0.50545
CC00572BN12	44.29	27.5714	Preterm	male	0.4127
CC00576XX16	42.14	28.8571	Preterm	male	0.387499
CC00577XX17	41.71	39.8571	Term	male	0.690154
CC00580XX12	41.43	41.1429	Term	male	0.652369
CC00583XX15	42	40.4286	Term	female	0.559872
CC00584XX16	42	41.8571	Term	female	0.552654
CC00586XX18	40.29	40.1429	Term	female	0.549222
CC00588XX20	41.86	38.4286	Term	male	0.433017
CC00589XX21	43.57	41.1429	Term	female	0.526823
CC00593XX17	40.57	39.4286	Term	male	0.538013
CC00594XX18	40	39.8571	Term	male	0.597683
CC00595XX19	39.43	39.1429	Term	female	0.49277
CC00597XX21	39.14	38.7143	Term	female	0.584746
CC00598XX22	39.29	39.1429	Term	female	0.536926
CC00607XX13	42.43	40.5714	Term	male	0.685042
CC00617XX15	40.14	31.5714	Preterm	male	0.719265
CC00618XX16	40.14	27.4286	Preterm	female	0.515603
CC00620XX10	43.86	40.7143	Term	female	0.631958
CC00621XX11	43.14	29	Preterm	male	0.517784
CC00622XX12	41.57	41.1429	Term	female	0.543253
CC00627XX17	37	36.8571	Preterm	male	0.567161
CC00628XX18	42	29.5714	Preterm	female	0.506046
CC00637XX19	42	39.8571	Term	male	0.597754
CC00642XX16	42.57	40.2857	Term	male	0.54755
CC00647XX21	38.14	37.2857	Term	female	0.541963
CC00648XX22	44.14	34.7143	Preterm	female	0.522714
CC00649XX23	39.29	39.2857	Term	male	0.568823
CC00655XX12	42.29	40	Term	male	0.502594
CC00656XX13	43	42.2857	Term	female	0.644722
CC00661XX10	39	27.5714	Preterm	male	0.440145
CC00663XX12	43	42.2857	Term	male	0.360024
CC00668XX17	41.86	40.5714	Term	male	0.533982
CC00672AN13	41.71	28.7143	Preterm	male	0.314552
CC00685XX18	43.29	42	Term	female	0.526382
CC00686XX19	39.71	32.5714	Preterm	male	0.519805
CC00693XX18	40.57	40.4286	Term	male	0.313209
CC00695XX20	39.57	36.8571	Preterm	male	0.543353
CC00702AN09	44.14	32.5714	Preterm	female	0.484334
CC00705XX12	41.86	39	Term	female	0.651111
CC00708XX15	42	38.7143	Term	female	0.539825
CC00712XX11	41.57	34.5714	Preterm	male	0.564347
CC00713XX12	42.86	41.5714	Term	male	0.627549
CC00714XX13	42.71	40.8571	Term	male	0.574358
CC00716XX15	40.86	38.7143	Term	female	0.596277
CC00719XX18	41.57	40.1429	Term	male	0.541585
CC00731XX14	44.14	40.4286	Term	female	0.54543
CC00734XX17	41.86	39.5714	Term	female	0.53142
CC00736XX19	43.57	39.8571	Term	female	0.511644
CC00737XX20	41.43	39.4286	Term	female	0.392219
CC00740XX15	42.86	39	Term	male	0.544146
CC00741XX16	43	41.1429	Term	female	0.492679
CC00744XX19	41.29	38.8571	Term	female	0.515041
CC00747XX22	39.43	29.4286	Preterm	male	0.433142
CC00768XX18	43	36.5714	Preterm	male	0.418261
CC00769XX19	41	40.7143	Term	male	0.522999
CC00771XX13	39.71	35.5714	Preterm	male	0.671284
CC00783XX17	40.86	40.7143	Term	male	0.462048
CC00789XX23	42	41.2857	Term	female	0.562088
CC00791XX17	43	39.5714	Term	female	0.602702
CC00792XX18	40.43	33.2857	Preterm	male	0.44277
CC00798XX24	42	39	Term	male	0.578184
CC00799XX25	44	42	Term	male	0.666795
CC00802XX10	40	29.8571	Preterm	female	0.402966
CC00810XX10	40.71	38.5714	Term	male	0.528093
CC00815XX15	42.57	37.7143	Term	female	0.398253
CC00818XX18	42.57	41.1429	Term	female	0.64502
CC00822XX14	40.57	38.8571	Term	male	0.577862
CC00823XX15	41.71	30.7143	Preterm	male	0.516373
CC00830XX14	39.57	30.4286	Preterm	female	0.418194
CC00838XX22	40	31.7143	Preterm	female	0.465635
CC00839XX23	44.71	42	Term	male	0.562737
CC00843XX19	40.71	40	Term	male	0.618512
CC00845BN21	40.57	34.8571	Preterm	male	0.486171
CC00846XX22	43.29	40.4286	Term	male	0.490892
CC00850XX09	40.86	40.7143	Term	female	0.476929
CC00851XX10	42.71	38.2857	Term	male	0.470993
CC00852XX11	43.43	40	Term	female	0.62166
CC00855XX14	43.57	29.8571	Preterm	female	0.511749
CC00856XX15	44.29	41	Term	male	0.582047
CC00861XX12	44	41.7143	Term	male	0.530452
CC00865XX16	41.71	40	Term	female	0.660538
CC00867XX18	40.14	26.4286	Preterm	female	0.400012
CC00868XX19	42.43	39.2857	Term	male	0.504264
CC00871XX14	41.71	40.2857	Term	male	0.495362
CC00874XX17	44.71	42.7143	Term	male	0.584518
CC00875XX18	43	40.8571	Term	male	0.602082
CC00876XX19	41.14	40.4286	Term	female	0.482558
CC00879XX22	43.71	40.1429	Term	female	0.67741
CC00882XX17	42.14	39.7143	Term	male	0.581646
CC00884XX19	43.43	40.4286	Term	female	0.60243
CC00886XX21	40.71	38.7143	Term	male	0.567718
CC00890XX17	43.71	41.5714	Term	male	0.679319
CC00891XX18	43.71	32.1429	Preterm	male	0.586979
CC00897XX24	44	42	Term	male	0.446195
CC00898XX25	40.29	37.5714	Term	male	0.563066
CC00908XX17	42.43	40.4286	Term	male	0.63274
CC00909XX18	42.29	38.4286	Term	female	0.289134
CC00911XX12	40.29	37	Term	male	0.541597
CC00914XX15	43.29	41.1429	Term	male	0.558844
CC00915XX16	40.14	38.4286	Term	female	0.560224
CC00917XX18	43.43	40	Term	female	0.569356
CC00924XX17	40.57	38.8571	Term	male	0.449372
CC00925XX18	43.43	41.7143	Term	male	0.516437
CC00929XX22	43.57	41.8571	Term	female	0.535372
CC00930XX15	42	40.1429	Term	male	0.612228
CC00938XX23	40.71	37.1429	Term	male	0.572008
CC00940XX17	43.71	41.1429	Term	male	0.57333
CC00947XX24	43.29	39.8571	Term	male	0.557033
CC00948XX25	43.29	41.7143	Term	female	0.496858
CC00955XX15	40	27.8571	Preterm	male	0.457719
CC00956XX16	41.29	39.4286	Term	female	0.529819
CC00958XX18	43.43	40.7143	Term	male	0.713704
CC00962XX14	42.29	40.5714	Term	male	0.54262
CC00966XX18	42.57	40.1429	Term	female	0.44819
CC00967XX19	41.57	38.4286	Term	male	0.738419
CC00974XX18	42.71	39.7143	Term	female	0.550098
CC00976XX20	43.29	41.5714	Term	female	0.429561
CC00980XX16	43.57	41.2857	Term	male	0.53387
CC00982XX18	42.57	40.7143	Term	male	0.425472
CC00987XX23	43.57	40.8571	Term	male	0.492015
CC00997BN25	43.43	23.7143	Preterm	female	0.424766
CC01004XX06	41.14	39	Term	female	0.630346
CC01005XX07	41.86	32.7143	Preterm	male	0.536639
CC01007XX09	40.86	38.5714	Term	male	0.708153
CC01011XX05	42.29	34	Preterm	female	0.394359
CC01014XX08	41.86	40.2857	Term	male	0.551309
CC01015XX09	43.43	38.1429	Term	female	0.400716
CC01022XX08	42	39.7143	Term	male	0.473519
CC01023XX09	43.86	42	Term	female	0.562984
CC01027XX13	43.71	41.1429	Term	male	0.460176
CC01029XX15	43.57	41.2857	Term	female	0.624101
CC01032XX10	43	40.7143	Term	male	0.519466
CC01037XX15	41	40.7143	Term	female	0.501682
CC01041XX11	44	40.4286	Term	female	0.476102
CC01044XX14	43	40	Term	female	0.561516
CC01046XX16	40.86	33.4286	Preterm	female	0.511853
CC01047XX17	43.86	40.7143	Term	female	0.464242
CC01050XX03	43.43	41.8571	Term	female	0.533132
CC01051XX04	43	40.7143	Term	female	0.574441
CC01055XX08	43.29	40.8571	Term	male	0.559897
CC01059AN12	42.86	32.1429	Preterm	female	0.313585
CC01070XX07	41.43	39.1429	Term	male	0.697225
CC01082XX11	41.43	39.2857	Term	male	0.395872
CC01084XX13	41.29	39.2857	Term	female	0.45492
CC01086XX15	41.29	38.7143	Term	male	0.563363
CC01087XX16	42.43	40.4286	Term	female	0.592765
CC01093AN14	43.86	37.1429	Term	female	0.495295
CC01096XX17	43.57	41.8571	Term	female	0.551593
CC01103XX06	44	42	Term	male	0.593161
CC01104XX07	39.43	35.4286	Preterm	male	0.480781
CC01111XX06	40.71	35.7143	Preterm	male	0.477581
CC01145XX16	44.71	37.7143	Term	female	0.385617
CC01176XX14	40.14	39.8571	Term	male	0.330785
CC01190XX12	42.14	40.1429	Term	female	0.541754
CC01191XX13	41.29	37.4286	Term	female	0.690455
CC01194XX16	43.86	42	Term	female	0.61604
CC01195XX17	41.14	39	Term	female	0.62931
CC01198XX20	42	41.5714	Term	female	0.569566
CC01200XX04	41.43	38.8571	Term	female	0.556075
CC01207XX11	43	40.2857	Term	male	0.41892
CC01209XX13	37.86	36.1429	Preterm	male	0.553509
CC01215XX11	42	41.7143	Term	male	0.511835
CC01223XX11	40.86	38.7143	Term	female	0.503991

## Sheet: Fig1b
sub	pma	ga	pt	sex	metastability
CC00056XX07	41.14	41	Term	male	0.159851
CC00057XX08	41.29	41.1429	Term	female	0.216399
CC00058XX09	40.57	40.2857	Term	male	0.153917
CC00065XX08	40.71	40.4286	Term	male	0.184926
CC00068XX11	40.71	40.4286	Term	female	0.227798
CC00069XX12	39.57	39.1429	Term	male	0.203907
CC00070XX05	37.71	37.4286	Term	female	0.191316
CC00071XX06	40.43	39.8571	Term	female	0.177944
CC00072XX07	40	39.5714	Term	female	0.198763
CC00073XX08	41	40.7143	Term	male	0.186826
CC00078XX13	40.71	40.1429	Term	male	0.192792
CC00079XX14	41.57	41.2857	Term	male	0.216372
CC00082XX09	39.71	39.4286	Term	male	0.187804
CC00083XX10	42.29	42	Term	male	0.210118
CC00085XX12	41.86	41.5714	Term	female	0.21836
CC00088XX15	40.86	40.2857	Term	female	0.177362
CC00089XX16	41.29	40.4286	Term	male	0.198119
CC00094AN13	38.14	37.1429	Term	male	0.193861
CC00095XX14	38.71	38.5714	Term	male	0.241644
CC00096XX15	39.86	39.5714	Term	male	0.177837
CC00097XX16	42.57	42	Term	female	0.159734
CC00098AN17	37.43	36.5714	Preterm	male	0.221419
CC00100XX01	40	39.8571	Term	female	0.219754
CC00102XX03	39.14	38.8571	Term	female	0.201268
CC00104XX05	41.71	41.2857	Term	male	0.170819
CC00107XX08	41.29	39.1429	Term	female	0.209368
CC00109XX10	37.43	37.2857	Term	female	0.206192
CC00110XX03	43.29	40.7143	Term	male	0.190225
CC00111XX04	40.86	40.4286	Term	female	0.202499
CC00113XX06	41.71	41.4286	Term	female	0.238381
CC00114XX07	39.43	39.1429	Term	male	0.198787
CC00117XX10	42.14	41.5714	Term	male	0.227892
CC00118XX11	40.86	40.5714	Term	male	0.188348
CC00119XX12	43.71	40.4286	Term	male	0.23078
CC00120XX05	40.14	39.8571	Term	male	0.21365
CC00122XX07	38.29	37.4286	Term	male	0.230606
CC00127XX12	41.86	41.5714	Term	female	0.157651
CC00129BN14	37	36.2857	Preterm	female	0.171484
CC00130XX07	43.43	40.8571	Term	male	0.20658
CC00131XX08	39.14	39	Term	male	0.188679
CC00132XX09	37	36.5714	Preterm	male	0.231094
CC00133XX10	37	36.4286	Preterm	female	0.182652
CC00134XX11	44.43	40.8571	Term	male	0.194168
CC00135BN12	41	34.1429	Preterm	female	0.180963
CC00138XX15	41.57	41.4286	Term	female	0.232387
CC00143BN12	38.29	38.1429	Term	female	0.218114
CC00144XX13	40	39.7143	Term	male	0.187416
CC00150AN02	41	37.4286	Term	female	0.180901
CC00153XX05	41.57	39.1429	Term	male	0.186588
CC00157XX09	39.43	39.2857	Term	male	0.198357
CC00158XX10	40.29	39.5714	Term	female	0.18975
CC00159XX11	41.43	41.1429	Term	female	0.201656
CC00165XX09	41.14	40.4286	Term	female	0.214005
CC00167XX11	43.43	38.2857	Term	male	0.207857
CC00168XX12	43.86	40.1429	Term	male	0.183592
CC00170XX06	38.43	37.8571	Term	male	0.158073
CC00172AN08	37.86	37.2857	Term	male	0.199477
CC00174XX10	41.43	38.7143	Term	female	0.23487
CC00176XX12	43.57	41.2857	Term	male	0.209027
CC00180XX08	42.29	41.7143	Term	male	0.229362
CC00181XX09	40.86	40.4286	Term	female	0.173999
CC00184XX12	44.71	41.2857	Term	female	0.17271
CC00185XX13	40.71	40	Term	female	0.181798
CC00186BN14	45.14	36.4286	Preterm	female	0.133332
CC00187XX15	41.71	39.1429	Term	male	0.195309
CC00188XX16	42.86	39.1429	Term	male	0.179911
CC00189XX17	40.29	40.2857	Term	male	0.182528
CC00191XX11	40.43	32.7143	Preterm	male	0.172219
CC00192AN12	37.29	34.7143	Preterm	male	0.174973
CC00195XX15	44.29	40.1429	Term	female	0.193636
CC00196XX16	42.29	39.5714	Term	female	0.210276
CC00197XX17	43.14	39.4286	Term	female	0.219079
CC00200XX02	44.43	40.2857	Term	male	0.20632
CC00201XX03	44.14	40.2857	Term	female	0.187369
CC00202XX04	39.29	38.5714	Term	male	0.205055
CC00203XX05	40.86	40.7143	Term	male	0.20123
CC00204XX06	38.86	38.5714	Term	male	0.157209
CC00205XX07	39.71	39.4286	Term	female	0.208367
CC00206XX08	40.86	40.7143	Term	female	0.183474
CC00207XX09	39.14	39	Term	female	0.209355
CC00209XX11	42.86	41.1429	Term	female	0.213739
CC00219XX13	42.29	40.2857	Term	male	0.173365
CC00232XX10	44.14	39.5714	Term	female	0.22177
CC00233XX11	43.29	40.7143	Term	female	0.190339
CC00237XX15	37.14	36.8571	Preterm	female	0.189825
CC00244XX14	37.57	36.8571	Preterm	female	0.19271
CC00245BN15	43	31.7143	Preterm	male	0.195428
CC00251XX04	43.57	40.7143	Term	female	0.214688
CC00252XX05	43.14	40.1429	Term	male	0.173255
CC00258XX11	42.86	39.1429	Term	male	0.222466
CC00260XX05	39.71	39.1429	Term	female	0.165207
CC00265XX10	40.43	40.1429	Term	male	0.1915
CC00270XX07	41.86	41.5714	Term	male	0.221239
CC00271XX08	41.29	35.5714	Preterm	female	0.198527
CC00272XX09	42.57	40.2857	Term	male	0.245737
CC00284BN13	41.29	30.7143	Preterm	male	0.193187
CC00286XX15	44.43	40.8571	Term	male	0.215783
CC00287BN16	38.71	36.8571	Preterm	male	0.173757
CC00289XX18	39.43	39	Term	female	0.170803
CC00291XX12	40.29	37.8571	Term	male	0.237167
CC00295XX16	43.43	39.8571	Term	female	0.220897
CC00298XX19	42	41.7143	Term	male	0.204804
CC00299XX20	39	38.5714	Term	male	0.224876
CC00300XX03	41	40.8571	Term	male	0.221059
CC00302XX05	40.86	39.7143	Term	male	0.19582
CC00304XX07	41.14	41	Term	female	0.179944
CC00305XX08	41.14	31.8571	Preterm	female	0.169703
CC00306XX09	40.29	39.7143	Term	male	0.191604
CC00308XX11	37.43	37.2857	Term	female	0.220789
CC00316XX11	44.43	41.8571	Term	female	0.232732
CC00319XX14	41.71	41.2857	Term	female	0.229617
CC00326XX13	42.86	35.4286	Preterm	male	0.209621
CC00332XX11	41.57	39	Term	male	0.216855
CC00335XX14	43.14	39	Term	male	0.192722
CC00336XX15	44.86	40.5714	Term	male	0.193947
CC00337XX16	39.29	37.4286	Term	male	0.185292
CC00338AN17	37.71	37.1429	Term	male	0.195929
CC00341XX12	39.29	39	Term	male	0.186768
CC00343XX14	42	40.1429	Term	male	0.220384
CC00347XX18	41.43	41.1429	Term	male	0.207399
CC00349XX20	42.43	41.2857	Term	female	0.184525
CC00352XX06	43.86	41.8571	Term	male	0.189049
CC00353XX07	38.43	38.1429	Term	male	0.212564
CC00354XX08	42.43	41.8571	Term	female	0.175521
CC00355XX09	38.86	38.7143	Term	male	0.194335
CC00357XX11	41.71	41	Term	male	0.187418
CC00358XX12	39.43	39.1429	Term	male	0.186015
CC00361XX07	39.86	32.2857	Preterm	male	0.204618
CC00362XX08	40.29	39.4286	Term	female	0.162246
CC00366XX12	41.43	40.8571	Term	male	0.198464
CC00367XX13	39.86	39.5714	Term	male	0.204683
CC00368XX14	41.14	40.8571	Term	male	0.149946
CC00370XX08	40.86	40.4286	Term	male	0.21755
CC00371XX09	42.57	40	Term	male	0.232428
CC00376XX14	40.57	39.2857	Term	female	0.206367
CC00377XX15	40.71	38.7143	Term	female	0.172638
CC00380XX10	41.43	40.8571	Term	male	0.19697
CC00382XX12	43	40.8571	Term	female	0.160377
CC00383XX13	41.71	40	Term	female	0.205771
CC00385XX15	40	35.5714	Preterm	male	0.206952
CC00388XX18	41.43	34.4286	Preterm	female	0.205488
CC00389XX19	38.43	28.7143	Preterm	male	0.189942
CC00399XX21	42.86	41.7143	Term	male	0.153798
CC00400XX04	40.29	40	Term	male	0.22849
CC00403XX07	38.14	38	Term	male	0.188653
CC00404XX08	37.57	37.4286	Term	female	0.162385
CC00406XX10	39.71	35.8571	Preterm	male	0.200468
CC00407BN11	42	35.1429	Preterm	male	0.20886
CC00408XX12	41	40.7143	Term	male	0.194114
CC00411XX07	40.57	40	Term	male	0.206368
CC00412XX08	38	37.7143	Term	male	0.220061
CC00413XX09	39.29	39.1429	Term	female	0.177171
CC00417XX13	41.29	40.8571	Term	male	0.183949
CC00418AN14	39.57	36	Preterm	female	0.196156
CC00421BN09	38.14	37.4286	Term	male	0.217461
CC00422XX10	37.14	36.4286	Preterm	female	0.17448
CC00424XX12	41.29	41	Term	female	0.226027
CC00425XX13	42.71	42.1429	Term	male	0.189874
CC00426XX14	39.71	39.2857	Term	male	0.228509
CC00427XX15	39.86	39.2857	Term	female	0.198883
CC00428XX16	40.86	40.5714	Term	male	0.19511
CC00430XX10	44	39.1429	Term	male	0.180918
CC00431XX11	43.86	41.7143	Term	male	0.204757
CC00433XX13	42.43	42.1429	Term	female	0.203389
CC00434AN14	38.86	37.8571	Term	female	0.202404
CC00438XX18	43.43	41.1429	Term	female	0.230715
CC00440XX12	41.43	38.7143	Term	female	0.161911
CC00441XX13	41.14	38.5714	Term	female	0.203811
CC00443XX15	40.43	39.7143	Term	male	0.177489
CC00444XX16	42.57	41.7143	Term	female	0.215991
CC00445XX17	38.57	38	Term	female	0.228329
CC00446XX18	41.71	41.5714	Term	female	0.195695
CC00447XX19	39.71	39.4286	Term	female	0.233197
CC00448XX20	42.14	41.7143	Term	male	0.203645
CC00449XX21	42.57	40.1429	Term	male	0.204615
CC00450XX05	38.43	38.1429	Term	female	0.172243
CC00453XX08	39.71	39.7143	Term	female	0.20866
CC00455XX10	42	40.5714	Term	female	0.208442
CC00457XX12	41.43	40.8571	Term	male	0.168216
CC00458XX13	41.29	41	Term	female	0.205738
CC00462XX09	40.57	39.2857	Term	male	0.173929
CC00465XX12	37.43	36.8571	Preterm	male	0.173646
CC00466AN13	37.86	37.1429	Term	female	0.182595
CC00467XX14	41	40.1429	Term	male	0.214685
CC00475XX14	41.71	41.4286	Term	male	0.195544
CC00476XX15	44.29	40.4286	Term	female	0.198331
CC00477XX16	41.14	39.8571	Term	female	0.155214
CC00480XX11	44	41.1429	Term	female	0.209988
CC00481XX12	41.57	41.2857	Term	male	0.197547
CC00482XX13	41.14	39	Term	male	0.197483
CC00483XX14	41	40.1429	Term	female	0.196349
CC00485XX16	42.29	42	Term	male	0.187447
CC00486XX17	40.71	40.5714	Term	female	0.232375
CC00489XX20	38.43	28.7143	Preterm	male	0.185582
CC00497XX20	41.29	40.8571	Term	male	0.224406
CC00498XX21	42.29	40.5714	Term	female	0.209667
CC00499XX22	40.43	40	Term	male	0.182892
CC00500XX05	43	41	Term	male	0.223368
CC00502XX07	40	39.8571	Term	male	0.153679
CC00507XX12	40.14	39.7143	Term	male	0.195088
CC00511XX08	41	40.7143	Term	female	0.20077
CC00514XX11	40.14	40	Term	female	0.199262
CC00515XX12	38.86	37.8571	Term	male	0.186059
CC00516XX13	40.57	40.1429	Term	male	0.226939
CC00517XX14	42.86	35.1429	Preterm	female	0.173228
CC00518XX15	42.86	26.1429	Preterm	male	0.184361
CC00525XX14	40.86	31	Preterm	female	0.181382
CC00527XX16	43	41	Term	male	0.17494
CC00528XX17	43.71	39.8571	Term	female	0.183749
CC00529AN18	42.29	27.4286	Preterm	male	0.229404
CC00532XX13	41.43	41.1429	Term	female	0.206598
CC00534XX15	39.14	39	Term	female	0.219292
CC00535XX16	44.14	41.2857	Term	female	0.219124
CC00540XX13	41.29	40.7143	Term	female	0.220882
CC00542XX15	42.71	40.4286	Term	female	0.194258
CC00544XX17	41.86	41.4286	Term	female	0.197494
CC00545XX18	43.29	38.8571	Term	male	0.18868
CC00549XX22	42.14	42	Term	female	0.222547
CC00550XX06	40	39.8571	Term	female	0.220637
CC00551XX07	39.71	39.7143	Term	male	0.223856
CC00552XX08	39.14	39	Term	male	0.200238
CC00553XX09	41.57	41.4286	Term	female	0.210244
CC00557XX13	41.86	41.4286	Term	female	0.182939
CC00560XX08	42	41.2857	Term	male	0.208216
CC00564XX12	41.86	40.4286	Term	male	0.192104
CC00568XX16	43.57	39.7143	Term	male	0.170885
CC00569XX17	41.43	34.1429	Preterm	male	0.215608
CC00572BN12	44.29	27.5714	Preterm	male	0.189442
CC00576XX16	42.14	28.8571	Preterm	male	0.168195
CC00577XX17	41.71	39.8571	Term	male	0.161104
CC00580XX12	41.43	41.1429	Term	male	0.211399
CC00583XX15	42	40.4286	Term	female	0.186148
CC00584XX16	42	41.8571	Term	female	0.216919
CC00586XX18	40.29	40.1429	Term	female	0.231739
CC00588XX20	41.86	38.4286	Term	male	0.166185
CC00589XX21	43.57	41.1429	Term	female	0.216092
CC00593XX17	40.57	39.4286	Term	male	0.178978
CC00594XX18	40	39.8571	Term	male	0.223765
CC00595XX19	39.43	39.1429	Term	female	0.216782
CC00597XX21	39.14	38.7143	Term	female	0.243132
CC00598XX22	39.29	39.1429	Term	female	0.195921
CC00607XX13	42.43	40.5714	Term	male	0.19651
CC00617XX15	40.14	31.5714	Preterm	male	0.169911
CC00618XX16	40.14	27.4286	Preterm	female	0.230217
CC00620XX10	43.86	40.7143	Term	female	0.248888
CC00621XX11	43.14	29	Preterm	male	0.185325
CC00622XX12	41.57	41.1429	Term	female	0.194678
CC00627XX17	37	36.8571	Preterm	male	0.197696
CC00628XX18	42	29.5714	Preterm	female	0.208356
CC00637XX19	42	39.8571	Term	male	0.18104
CC00642XX16	42.57	40.2857	Term	male	0.220184
CC00647XX21	38.14	37.2857	Term	female	0.18324
CC00648XX22	44.14	34.7143	Preterm	female	0.180724
CC00649XX23	39.29	39.2857	Term	male	0.218917
CC00655XX12	42.29	40	Term	male	0.199933
CC00656XX13	43	42.2857	Term	female	0.191117
CC00661XX10	39	27.5714	Preterm	male	0.174986
CC00663XX12	43	42.2857	Term	male	0.162298
CC00668XX17	41.86	40.5714	Term	male	0.221432
CC00672AN13	41.71	28.7143	Preterm	male	0.162685
CC00685XX18	43.29	42	Term	female	0.207983
CC00686XX19	39.71	32.5714	Preterm	male	0.211251
CC00693XX18	40.57	40.4286	Term	male	0.160888
CC00695XX20	39.57	36.8571	Preterm	male	0.210966
CC00702AN09	44.14	32.5714	Preterm	female	0.19769
CC00705XX12	41.86	39	Term	female	0.201872
CC00708XX15	42	38.7143	Term	female	0.178251
CC00712XX11	41.57	34.5714	Preterm	male	0.194689
CC00713XX12	42.86	41.5714	Term	male	0.213276
CC00714XX13	42.71	40.8571	Term	male	0.211251
CC00716XX15	40.86	38.7143	Term	female	0.194327
CC00719XX18	41.57	40.1429	Term	male	0.224118
CC00731XX14	44.14	40.4286	Term	female	0.213532
CC00734XX17	41.86	39.5714	Term	female	0.164045
CC00736XX19	43.57	39.8571	Term	female	0.213086
CC00737XX20	41.43	39.4286	Term	female	0.172412
CC00740XX15	42.86	39	Term	male	0.228171
CC00741XX16	43	41.1429	Term	female	0.217981
CC00744XX19	41.29	38.8571	Term	female	0.216876
CC00747XX22	39.43	29.4286	Preterm	male	0.172423
CC00768XX18	43	36.5714	Preterm	male	0.195069
CC00769XX19	41	40.7143	Term	male	0.180312
CC00771XX13	39.71	35.5714	Preterm	male	0.176795
CC00783XX17	40.86	40.7143	Term	male	0.233626
CC00789XX23	42	41.2857	Term	female	0.21784
CC00791XX17	43	39.5714	Term	female	0.202427
CC00792XX18	40.43	33.2857	Preterm	male	0.198164
CC00798XX24	42	39	Term	male	0.203736
CC00799XX25	44	42	Term	male	0.201984
CC00802XX10	40	29.8571	Preterm	female	0.178047
CC00810XX10	40.71	38.5714	Term	male	0.203211
CC00815XX15	42.57	37.7143	Term	female	0.18816
CC00818XX18	42.57	41.1429	Term	female	0.182768
CC00822XX14	40.57	38.8571	Term	male	0.205445
CC00823XX15	41.71	30.7143	Preterm	male	0.192897
CC00830XX14	39.57	30.4286	Preterm	female	0.17475
CC00838XX22	40	31.7143	Preterm	female	0.192347
CC00839XX23	44.71	42	Term	male	0.182135
CC00843XX19	40.71	40	Term	male	0.178246
CC00845BN21	40.57	34.8571	Preterm	male	0.215919
CC00846XX22	43.29	40.4286	Term	male	0.22044
CC00850XX09	40.86	40.7143	Term	female	0.199898
CC00851XX10	42.71	38.2857	Term	male	0.199345
CC00852XX11	43.43	40	Term	female	0.192398
CC00855XX14	43.57	29.8571	Preterm	female	0.192727
CC00856XX15	44.29	41	Term	male	0.187437
CC00861XX12	44	41.7143	Term	male	0.21423
CC00865XX16	41.71	40	Term	female	0.189034
CC00867XX18	40.14	26.4286	Preterm	female	0.159704
CC00868XX19	42.43	39.2857	Term	male	0.21196
CC00871XX14	41.71	40.2857	Term	male	0.231486
CC00874XX17	44.71	42.7143	Term	male	0.197578
CC00875XX18	43	40.8571	Term	male	0.197973
CC00876XX19	41.14	40.4286	Term	female	0.199271
CC00879XX22	43.71	40.1429	Term	female	0.197793
CC00882XX17	42.14	39.7143	Term	male	0.227284
CC00884XX19	43.43	40.4286	Term	female	0.208695
CC00886XX21	40.71	38.7143	Term	male	0.191532
CC00890XX17	43.71	41.5714	Term	male	0.180117
CC00891XX18	43.71	32.1429	Preterm	male	0.196259
CC00897XX24	44	42	Term	male	0.202242
CC00898XX25	40.29	37.5714	Term	male	0.210901
CC00908XX17	42.43	40.4286	Term	male	0.180459
CC00909XX18	42.29	38.4286	Term	female	0.13112
CC00911XX12	40.29	37	Term	male	0.175805
CC00914XX15	43.29	41.1429	Term	male	0.226248
CC00915XX16	40.14	38.4286	Term	female	0.220542
CC00917XX18	43.43	40	Term	female	0.178679
CC00924XX17	40.57	38.8571	Term	male	0.178372
CC00925XX18	43.43	41.7143	Term	male	0.242988
CC00929XX22	43.57	41.8571	Term	female	0.199912
CC00930XX15	42	40.1429	Term	male	0.210496
CC00938XX23	40.71	37.1429	Term	male	0.209977
CC00940XX17	43.71	41.1429	Term	male	0.20861
CC00947XX24	43.29	39.8571	Term	male	0.179073
CC00948XX25	43.29	41.7143	Term	female	0.189478
CC00955XX15	40	27.8571	Preterm	male	0.214425
CC00956XX16	41.29	39.4286	Term	female	0.17516
CC00958XX18	43.43	40.7143	Term	male	0.203884
CC00962XX14	42.29	40.5714	Term	male	0.217624
CC00966XX18	42.57	40.1429	Term	female	0.212265
CC00967XX19	41.57	38.4286	Term	male	0.201052
CC00974XX18	42.71	39.7143	Term	female	0.200841
CC00976XX20	43.29	41.5714	Term	female	0.155751
CC00980XX16	43.57	41.2857	Term	male	0.202121
CC00982XX18	42.57	40.7143	Term	male	0.204179
CC00987XX23	43.57	40.8571	Term	male	0.234831
CC00997BN25	43.43	23.7143	Preterm	female	0.180119
CC01004XX06	41.14	39	Term	female	0.193439
CC01005XX07	41.86	32.7143	Preterm	male	0.190256
CC01007XX09	40.86	38.5714	Term	male	0.195184
CC01011XX05	42.29	34	Preterm	female	0.185225
CC01014XX08	41.86	40.2857	Term	male	0.204679
CC01015XX09	43.43	38.1429	Term	female	0.197195
CC01022XX08	42	39.7143	Term	male	0.186706
CC01023XX09	43.86	42	Term	female	0.195602
CC01027XX13	43.71	41.1429	Term	male	0.207142
CC01029XX15	43.57	41.2857	Term	female	0.164531
CC01032XX10	43	40.7143	Term	male	0.189856
CC01037XX15	41	40.7143	Term	female	0.201944
CC01041XX11	44	40.4286	Term	female	0.203809
CC01044XX14	43	40	Term	female	0.209925
CC01046XX16	40.86	33.4286	Preterm	female	0.193043
CC01047XX17	43.86	40.7143	Term	female	0.20252
CC01050XX03	43.43	41.8571	Term	female	0.210911
CC01051XX04	43	40.7143	Term	female	0.231133
CC01055XX08	43.29	40.8571	Term	male	0.201167
CC01059AN12	42.86	32.1429	Preterm	female	0.16036
CC01070XX07	41.43	39.1429	Term	male	0.186268
CC01082XX11	41.43	39.2857	Term	male	0.176183
CC01084XX13	41.29	39.2857	Term	female	0.191494
CC01086XX15	41.29	38.7143	Term	male	0.213704
CC01087XX16	42.43	40.4286	Term	female	0.20392
CC01093AN14	43.86	37.1429	Term	female	0.199138
CC01096XX17	43.57	41.8571	Term	female	0.163316
CC01103XX06	44	42	Term	male	0.183044
CC01104XX07	39.43	35.4286	Preterm	male	0.168073
CC01111XX06	40.71	35.7143	Preterm	male	0.211905
CC01145XX16	44.71	37.7143	Term	female	0.193758
CC01176XX14	40.14	39.8571	Term	male	0.17143
CC01190XX12	42.14	40.1429	Term	female	0.211042
CC01191XX13	41.29	37.4286	Term	female	0.191383
CC01194XX16	43.86	42	Term	female	0.193692
CC01195XX17	41.14	39	Term	female	0.220486
CC01198XX20	42	41.5714	Term	female	0.196361
CC01200XX04	41.43	38.8571	Term	female	0.214847
CC01207XX11	43	40.2857	Term	male	0.15547
CC01209XX13	37.86	36.1429	Preterm	male	0.212574
CC01215XX11	42	41.7143	Term	male	0.237432
CC01223XX11	40.86	38.7143	Term	female	0.19526

## Sheet: Fig2
idx	ROI	state	value
1	Precentral L	State Glb.A	-0.942752
2	Precentral R	State Glb.A	-0.931875
3	Frontal Sup L	State Glb.A	-0.97415
4	Frontal Sup R	State Glb.A	-0.981252
5	Frontal Sup Orb L	State Glb.A	-0.746761
6	Frontal Sup Orb R	State Glb.A	-0.752273
7	Frontal Mid L	State Glb.A	-0.964498
8	Frontal Mid R	State Glb.A	-0.967619
9	Frontal Mid Orb L	State Glb.A	-0.811009
10	Frontal Mid Orb R	State Glb.A	-0.800341
11	Frontal Inf Oper L	State Glb.A	-0.881136
12	Frontal Inf Oper R	State Glb.A	-0.906805
13	Frontal Inf Tri L	State Glb.A	-0.91178
14	Frontal Inf Tri R	State Glb.A	-0.895083
15	Frontal Inf Orb L	State Glb.A	-0.845987
16	Frontal Inf Orb R	State Glb.A	-0.866603
17	Rolandic Oper L	State Glb.A	-0.911776
18	Rolandic Oper R	State Glb.A	-0.911924
19	Supp Motor Area L	State Glb.A	-0.926604
20	Supp Motor Area R	State Glb.A	-0.920893
21	Olfactory L	State Glb.A	-0.481462
22	Olfactory R	State Glb.A	-0.496622
23	Frontal Sup Medial L	State Glb.A	-0.927084
24	Frontal Sup Medial R	State Glb.A	-0.922814
25	Frontal Med Orb L	State Glb.A	-0.875721
26	Frontal Med Orb R	State Glb.A	-0.876914
27	Rectus L	State Glb.A	-0.681103
28	Rectus R	State Glb.A	-0.673891
29	Insula L	State Glb.A	-0.879867
30	Insula R	State Glb.A	-0.880954
31	Cingulum Ant L	State Glb.A	-0.903364
32	Cingulum Ant R	State Glb.A	-0.915712
33	Cingulum Mid L	State Glb.A	-0.988468
34	Cingulum Mid R	State Glb.A	-1
35	Cingulum Post L	State Glb.A	-0.781002
36	Cingulum Post R	State Glb.A	-0.679972
37	Hippocampus L	State Glb.A	-0.505625
38	Hippocampus R	State Glb.A	-0.51857
39	ParaHippocampal L	State Glb.A	-0.61254
40	ParaHippocampal R	State Glb.A	-0.580411
41	Amygdala L	State Glb.A	-0.332616
42	Amygdala R	State Glb.A	-0.328043
43	Calcarine L	State Glb.A	-0.82762
44	Calcarine R	State Glb.A	-0.804247
45	Cuneus L	State Glb.A	-0.850233
46	Cuneus R	State Glb.A	-0.858065
47	Lingual L	State Glb.A	-0.763541
48	Lingual R	State Glb.A	-0.752362
49	Occipital Sup L	State Glb.A	-0.907462
50	Occipital Sup R	State Glb.A	-0.877248
51	Occipital Mid L	State Glb.A	-0.884511
52	Occipital Mid R	State Glb.A	-0.852584
53	Occipital Inf L	State Glb.A	-0.640518
54	Occipital Inf R	State Glb.A	-0.50346
55	Fusiform L	State Glb.A	-0.727758
56	Fusiform R	State Glb.A	-0.698665
57	Postcentral L	State Glb.A	-0.945844
58	Postcentral R	State Glb.A	-0.924278
59	Parietal Sup L	State Glb.A	-0.868134
60	Parietal Sup R	State Glb.A	-0.873394
61	Parietal Inf L	State Glb.A	-0.91217
62	Parietal Inf R	State Glb.A	-0.902514
63	SupraMarginal L	State Glb.A	-0.948754
64	SupraMarginal R	State Glb.A	-0.941228
65	Angular L	State Glb.A	-0.866442
66	Angular R	State Glb.A	-0.922638
67	Precuneus L	State Glb.A	-0.980868
68	Precuneus R	State Glb.A	-0.97783
69	Paracentral Lobule L	State Glb.A	-0.800593
70	Paracentral Lobule R	State Glb.A	-0.771894
71	Caudate L	State Glb.A	-0.685553
72	Caudate R	State Glb.A	-0.702623
73	Putamen L	State Glb.A	-0.686962
74	Putamen R	State Glb.A	-0.691682
75	Pallidum L	State Glb.A	-0.505988
76	Pallidum R	State Glb.A	-0.429579
77	Thalamus L	State Glb.A	-0.81181
78	Thalamus R	State Glb.A	-0.82305
79	Heschl L	State Glb.A	-0.679617
80	Heschl R	State Glb.A	-0.701282
81	Temporal Sup L	State Glb.A	-0.800998
82	Temporal Sup R	State Glb.A	-0.85954
83	Temporal Pole Sup L	State Glb.A	-0.568701
84	Temporal Pole Sup R	State Glb.A	-0.608184
85	Temporal Mid L	State Glb.A	-0.91865
86	Temporal Mid R	State Glb.A	-0.923939
87	Temporal Pole Mid L	State Glb.A	-0.4316
88	Temporal Pole Mid R	State Glb.A	-0.529143
89	Temporal Inf L	State Glb.A	-0.773979
90	Temporal Inf R	State Glb.A	-0.812088
1	Precentral L	State Glb.B	-0.990831
2	Precentral R	State Glb.B	-0.984455
3	Frontal Sup L	State Glb.B	-0.828767
4	Frontal Sup R	State Glb.B	-0.85049
5	Frontal Sup Orb L	State Glb.B	-0.240407
6	Frontal Sup Orb R	State Glb.B	-0.192779
7	Frontal Mid L	State Glb.B	-0.771175
8	Frontal Mid R	State Glb.B	-0.772598
9	Frontal Mid Orb L	State Glb.B	-0.318136
10	Frontal Mid Orb R	State Glb.B	-0.336831
11	Frontal Inf Oper L	State Glb.B	-0.50941
12	Frontal Inf Oper R	State Glb.B	-0.524099
13	Frontal Inf Tri L	State Glb.B	-0.430993
14	Frontal Inf Tri R	State Glb.B	-0.435297
15	Frontal Inf Orb L	State Glb.B	-0.242306
16	Frontal Inf Orb R	State Glb.B	-0.296236
17	Rolandic Oper L	State Glb.B	-0.923724
18	Rolandic Oper R	State Glb.B	-0.920534
19	Supp Motor Area L	State Glb.B	-0.885859
20	Supp Motor Area R	State Glb.B	-0.908677
21	Olfactory L	State Glb.B	-0.133187
22	Olfactory R	State Glb.B	-0.131636
23	Frontal Sup Medial L	State Glb.B	-0.561898
24	Frontal Sup Medial R	State Glb.B	-0.514961
25	Frontal Med Orb L	State Glb.B	-0.416036
26	Frontal Med Orb R	State Glb.B	-0.412114
27	Rectus L	State Glb.B	-0.094618
28	Rectus R	State Glb.B	-0.10459
29	Insula L	State Glb.B	-0.663879
30	Insula R	State Glb.B	-0.687449
31	Cingulum Ant L	State Glb.B	-0.487232
32	Cingulum Ant R	State Glb.B	-0.470622
33	Cingulum Mid L	State Glb.B	-0.938064
34	Cingulum Mid R	State Glb.B	-0.949241
35	Cingulum Post L	State Glb.B	-0.420917
36	Cingulum Post R	State Glb.B	-0.324278
37	Hippocampus L	State Glb.B	-0.130808
38	Hippocampus R	State Glb.B	-0.161678
39	ParaHippocampal L	State Glb.B	-0.232392
40	ParaHippocampal R	State Glb.B	-0.215965
41	Amygdala L	State Glb.B	-0.173114
42	Amygdala R	State Glb.B	-0.119284
43	Calcarine L	State Glb.B	-0.739009
44	Calcarine R	State Glb.B	-0.74607
45	Cuneus L	State Glb.B	-0.772766
46	Cuneus R	State Glb.B	-0.795012
47	Lingual L	State Glb.B	-0.623034
48	Lingual R	State Glb.B	-0.629711
49	Occipital Sup L	State Glb.B	-0.895002
50	Occipital Sup R	State Glb.B	-0.853183
51	Occipital Mid L	State Glb.B	-0.819604
52	Occipital Mid R	State Glb.B	-0.826192
53	Occipital Inf L	State Glb.B	-0.477041
54	Occipital Inf R	State Glb.B	-0.369173
55	Fusiform L	State Glb.B	-0.489034
56	Fusiform R	State Glb.B	-0.458977
57	Postcentral L	State Glb.B	-1
58	Postcentral R	State Glb.B	-0.983592
59	Parietal Sup L	State Glb.B	-0.851628
60	Parietal Sup R	State Glb.B	-0.872218
61	Parietal Inf L	State Glb.B	-0.811638
62	Parietal Inf R	State Glb.B	-0.805544
63	SupraMarginal L	State Glb.B	-0.894928
64	SupraMarginal R	State Glb.B	-0.914319
65	Angular L	State Glb.B	-0.504745
66	Angular R	State Glb.B	-0.752787
67	Precuneus L	State Glb.B	-0.938145
68	Precuneus R	State Glb.B	-0.939247
69	Paracentral Lobule L	State Glb.B	-0.834037
70	Paracentral Lobule R	State Glb.B	-0.802246
71	Caudate L	State Glb.B	-0.453995
72	Caudate R	State Glb.B	-0.473183
73	Putamen L	State Glb.B	-0.574001
74	Putamen R	State Glb.B	-0.600313
75	Pallidum L	State Glb.B	-0.309762
76	Pallidum R	State Glb.B	-0.264509
77	Thalamus L	State Glb.B	-0.632509
78	Thalamus R	State Glb.B	-0.650337
79	Heschl L	State Glb.B	-0.604773
80	Heschl R	State Glb.B	-0.619542
81	Temporal Sup L	State Glb.B	-0.621881
82	Temporal Sup R	State Glb.B	-0.673808
83	Temporal Pole Sup L	State Glb.B	-0.191482
84	Temporal Pole Sup R	State Glb.B	-0.240083
85	Temporal Mid L	State Glb.B	-0.664232
86	Temporal Mid R	State Glb.B	-0.736384
87	Temporal Pole Mid L	State Glb.B	-0.0753155
88	Temporal Pole Mid R	State Glb.B	-0.13446
89	Temporal Inf L	State Glb.B	-0.493185
90	Temporal Inf R	State Glb.B	-0.594623
1	Precentral L	State FP	-0.943212
2	Precentral R	State FP	-0.967752
3	Frontal Sup L	State FP	0.173393
4	Frontal Sup R	State FP	0.0516377
5	Frontal Sup Orb L	State FP	0.21423
6	Frontal Sup Orb R	State FP	0.170407
7	Frontal Mid L	State FP	0.391708
8	Frontal Mid R	State FP	0.415347
9	Frontal Mid Orb L	State FP	0.28026
10	Frontal Mid Orb R	State FP	0.253483
11	Frontal Inf Oper L	State FP	0.0874631
12	Frontal Inf Oper R	State FP	0.281323
13	Frontal Inf Tri L	State FP	0.434018
14	Frontal Inf Tri R	State FP	0.354564
15	Frontal Inf Orb L	State FP	0.287827
16	Frontal Inf Orb R	State FP	0.28823
17	Rolandic Oper L	State FP	-0.87426
18	Rolandic Oper R	State FP	-0.858976
19	Supp Motor Area L	State FP	-0.632259
20	Supp Motor Area R	State FP	-0.727404
21	Olfactory L	State FP	-0.17672
22	Olfactory R	State FP	-0.151019
23	Frontal Sup Medial L	State FP	0.337856
24	Frontal Sup Medial R	State FP	0.266319
25	Frontal Med Orb L	State FP	0.0855528
26	Frontal Med Orb R	State FP	0.0607119
27	Rectus L	State FP	0.0885091
28	Rectus R	State FP	0.106418
29	Insula L	State FP	-0.499392
30	Insula R	State FP	-0.544472
31	Cingulum Ant L	State FP	0.24063
32	Cingulum Ant R	State FP	0.272373
33	Cingulum Mid L	State FP	-0.544494
34	Cingulum Mid R	State FP	-0.432244
35	Cingulum Post L	State FP	-0.0395433
36	Cingulum Post R	State FP	-0.136349
37	Hippocampus L	State FP	-0.302518
38	Hippocampus R	State FP	-0.328253
39	ParaHippocampal L	State FP	-0.239665
40	ParaHippocampal R	State FP	-0.29341
41	Amygdala L	State FP	-0.262382
42	Amygdala R	State FP	-0.274521
43	Calcarine L	State FP	-0.641764
44	Calcarine R	State FP	-0.648229
45	Cuneus L	State FP	-0.570706
46	Cuneus R	State FP	-0.567176
47	Lingual L	State FP	-0.567236
48	Lingual R	State FP	-0.572045
49	Occipital Sup L	State FP	-0.484626
50	Occipital Sup R	State FP	-0.593867
51	Occipital Mid L	State FP	-0.40288
52	Occipital Mid R	State FP	-0.508734
53	Occipital Inf L	State FP	-0.377285
54	Occipital Inf R	State FP	-0.386382
55	Fusiform L	State FP	-0.342674
56	Fusiform R	State FP	-0.391983
57	Postcentral L	State FP	-0.9741
58	Postcentral R	State FP	-1
59	Parietal Sup L	State FP	-0.303723
60	Parietal Sup R	State FP	-0.44483
61	Parietal Inf L	State FP	-0.0793794
62	Parietal Inf R	State FP	-0.0375645
63	SupraMarginal L	State FP	-0.624063
64	SupraMarginal R	State FP	-0.588599
65	Angular L	State FP	0.373252
66	Angular R	State FP	0.195852
67	Precuneus L	State FP	-0.365278
68	Precuneus R	State FP	-0.370242
69	Paracentral Lobule L	State FP	-0.843451
70	Paracentral Lobule R	State FP	-0.824311
71	Caudate L	State FP	-0.4134
72	Caudate R	State FP	-0.367247
73	Putamen L	State FP	-0.614533
74	Putamen R	State FP	-0.615535
75	Pallidum L	State FP	-0.298558
76	Pallidum R	State FP	-0.256762
77	Thalamus L	State FP	-0.414833
78	Thalamus R	State FP	-0.472611
79	Heschl L	State FP	-0.621212
80	Heschl R	State FP	-0.63403
81	Temporal Sup L	State FP	-0.478225
82	Temporal Sup R	State FP	-0.426838
83	Temporal Pole Sup L	State FP	-0.19812
84	Temporal Pole Sup R	State FP	-0.247729
85	Temporal Mid L	State FP	0.0586485
86	Temporal Mid R	State FP	-0.097537
87	Temporal Pole Mid L	State FP	-0.0367309
88	Temporal Pole Mid R	State FP	-0.0719685
89	Temporal Inf L	State FP	-0.0237311
90	Temporal Inf R	State FP	-0.178734
1	Precentral L	State Glb.C	-0.511862
2	Precentral R	State Glb.C	-0.46299
3	Frontal Sup L	State Glb.C	-0.975126
4	Frontal Sup R	State Glb.C	-0.966333
5	Frontal Sup Orb L	State Glb.C	-0.705229
6	Frontal Sup Orb R	State Glb.C	-0.717933
7	Frontal Mid L	State Glb.C	-1
8	Frontal Mid R	State Glb.C	-0.999426
9	Frontal Mid Orb L	State Glb.C	-0.810958
10	Frontal Mid Orb R	State Glb.C	-0.798423
11	Frontal Inf Oper L	State Glb.C	-0.692773
12	Frontal Inf Oper R	State Glb.C	-0.805124
13	Frontal Inf Tri L	State Glb.C	-0.863677
14	Frontal Inf Tri R	State Glb.C	-0.833696
15	Frontal Inf Orb L	State Glb.C	-0.776022
16	Frontal Inf Orb R	State Glb.C	-0.813285
17	Rolandic Oper L	State Glb.C	-0.126509
18	Rolandic Oper R	State Glb.C	-0.170818
19	Supp Motor Area L	State Glb.C	-0.61868
20	Supp Motor Area R	State Glb.C	-0.543931
21	Olfactory L	State Glb.C	-0.248991
22	Olfactory R	State Glb.C	-0.272056
23	Frontal Sup Medial L	State Glb.C	-0.90048
24	Frontal Sup Medial R	State Glb.C	-0.876553
25	Frontal Med Orb L	State Glb.C	-0.755435
26	Frontal Med Orb R	State Glb.C	-0.76198
27	Rectus L	State Glb.C	-0.589992
28	Rectus R	State Glb.C	-0.583046
29	Insula L	State Glb.C	-0.258755
30	Insula R	State Glb.C	-0.239444
31	Cingulum Ant L	State Glb.C	-0.852357
32	Cingulum Ant R	State Glb.C	-0.868244
33	Cingulum Mid L	State Glb.C	-0.822184
34	Cingulum Mid R	State Glb.C	-0.887756
35	Cingulum Post L	State Glb.C	-0.684172
36	Cingulum Post R	State Glb.C	-0.488573
37	Hippocampus L	State Glb.C	-0.0986692
38	Hippocampus R	State Glb.C	-0.0971088
39	ParaHippocampal L	State Glb.C	-0.354848
40	ParaHippocampal R	State Glb.C	-0.312973
41	Amygdala L	State Glb.C	-0.0712157
42	Amygdala R	State Glb.C	-0.054399
43	Calcarine L	State Glb.C	-0.457373
44	Calcarine R	State Glb.C	-0.469033
45	Cuneus L	State Glb.C	-0.638888
46	Cuneus R	State Glb.C	-0.65952
47	Lingual L	State Glb.C	-0.4578
48	Lingual R	State Glb.C	-0.487729
49	Occipital Sup L	State Glb.C	-0.883194
50	Occipital Sup R	State Glb.C	-0.783149
51	Occipital Mid L	State Glb.C	-0.876486
52	Occipital Mid R	State Glb.C	-0.813951
53	Occipital Inf L	State Glb.C	-0.620976
54	Occipital Inf R	State Glb.C	-0.370754
55	Fusiform L	State Glb.C	-0.647605
56	Fusiform R	State Glb.C	-0.580817
57	Postcentral L	State Glb.C	-0.505651
58	Postcentral R	State Glb.C	-0.450212
59	Parietal Sup L	State Glb.C	-0.860345
60	Parietal Sup R	State Glb.C	-0.811555
61	Parietal Inf L	State Glb.C	-0.909356
62	Parietal Inf R	State Glb.C	-0.902498
63	SupraMarginal L	State Glb.C	-0.458252
64	SupraMarginal R	State Glb.C	-0.575759
65	Angular L	State Glb.C	-0.891942
66	Angular R	State Glb.C	-0.967627
67	Precuneus L	State Glb.C	-0.943056
68	Precuneus R	State Glb.C	-0.932225
69	Paracentral Lobule L	State Glb.C	-0.215005
70	Paracentral Lobule R	State Glb.C	-0.165974
71	Caudate L	State Glb.C	-0.462696
72	Caudate R	State Glb.C	-0.494904
73	Putamen L	State Glb.C	-0.265239
74	Putamen R	State Glb.C	-0.268058
75	Pallidum L	State Glb.C	-0.267087
76	Pallidum R	State Glb.C	-0.210271
77	Thalamus L	State Glb.C	-0.542931
78	Thalamus R	State Glb.C	-0.533746
79	Heschl L	State Glb.C	0.251576
80	Heschl R	State Glb.C	0.195047
81	Temporal Sup L	State Glb.C	-0.0652266
82	Temporal Sup R	State Glb.C	-0.267863
83	Temporal Pole Sup L	State Glb.C	-0.207259
84	Temporal Pole Sup R	State Glb.C	-0.213633
85	Temporal Mid L	State Glb.C	-0.851508
86	Temporal Mid R	State Glb.C	-0.894266
87	Temporal Pole Mid L	State Glb.C	-0.328306
88	Temporal Pole Mid R	State Glb.C	-0.37855
89	Temporal Inf L	State Glb.C	-0.827821
90	Temporal Inf R	State Glb.C	-0.832762
1	Precentral L	State SM	0.714748
2	Precentral R	State SM	0.746327
3	Frontal Sup L	State SM	-0.858636
4	Frontal Sup R	State SM	-0.7882
5	Frontal Sup Orb L	State SM	-0.616533
6	Frontal Sup Orb R	State SM	-0.629948
7	Frontal Mid L	State SM	-0.970711
8	Frontal Mid R	State SM	-1
9	Frontal Mid Orb L	State SM	-0.729939
10	Frontal Mid Orb R	State SM	-0.725936
11	Frontal Inf Oper L	State SM	-0.416137
12	Frontal Inf Oper R	State SM	-0.674308
13	Frontal Inf Tri L	State SM	-0.825038
14	Frontal Inf Tri R	State SM	-0.791094
15	Frontal Inf Orb L	State SM	-0.719095
16	Frontal Inf Orb R	State SM	-0.765388
17	Rolandic Oper L	State SM	0.674204
18	Rolandic Oper R	State SM	0.644992
19	Supp Motor Area L	State SM	0.260339
20	Supp Motor Area R	State SM	0.387643
21	Olfactory L	State SM	-0.149993
22	Olfactory R	State SM	-0.172676
23	Frontal Sup Medial L	State SM	-0.892716
24	Frontal Sup Medial R	State SM	-0.858372
25	Frontal Med Orb L	State SM	-0.67042
26	Frontal Med Orb R	State SM	-0.675218
27	Rectus L	State SM	-0.481502
28	Rectus R	State SM	-0.513499
29	Insula L	State SM	0.19346
30	Insula R	State SM	0.239025
31	Cingulum Ant L	State SM	-0.786476
32	Cingulum Ant R	State SM	-0.849497
33	Cingulum Mid L	State SM	-0.141653
34	Cingulum Mid R	State SM	-0.366877
35	Cingulum Post L	State SM	-0.577562
36	Cingulum Post R	State SM	-0.377292
37	Hippocampus L	State SM	0.0078837
38	Hippocampus R	State SM	0.0280668
39	ParaHippocampal L	State SM	-0.255388
40	ParaHippocampal R	State SM	-0.220861
41	Amygdala L	State SM	0.0379049
42	Amygdala R	State SM	0.0609774
43	Calcarine L	State SM	-0.164979
44	Calcarine R	State SM	-0.164825
45	Cuneus L	State SM	-0.36456
46	Cuneus R	State SM	-0.398357
47	Lingual L	State SM	-0.224265
48	Lingual R	State SM	-0.255682
49	Occipital Sup L	State SM	-0.63689
50	Occipital Sup R	State SM	-0.484943
51	Occipital Mid L	State SM	-0.673558
52	Occipital Mid R	State SM	-0.539992
53	Occipital Inf L	State SM	-0.380912
54	Occipital Inf R	State SM	-0.145974
55	Fusiform L	State SM	-0.517431
56	Fusiform R	State SM	-0.443668
57	Postcentral L	State SM	0.665164
58	Postcentral R	State SM	0.724923
59	Parietal Sup L	State SM	-0.498533
60	Parietal Sup R	State SM	-0.305931
61	Parietal Inf L	State SM	-0.617389
62	Parietal Inf R	State SM	-0.629032
63	SupraMarginal L	State SM	0.120471
64	SupraMarginal R	State SM	0.053784
65	Angular L	State SM	-0.931634
66	Angular R	State SM	-0.971043
67	Precuneus L	State SM	-0.634333
68	Precuneus R	State SM	-0.687989
69	Paracentral Lobule L	State SM	0.661633
70	Paracentral Lobule R	State SM	0.658409
71	Caudate L	State SM	-0.123366
72	Caudate R	State SM	-0.110702
73	Putamen L	State SM	0.236313
74	Putamen R	State SM	0.253356
75	Pallidum L	State SM	0.0172894
76	Pallidum R	State SM	-0.0046525
77	Thalamus L	State SM	-0.041093
78	Thalamus R	State SM	-0.0433978
79	Heschl L	State SM	0.423524
80	Heschl R	State SM	0.361541
81	Temporal Sup L	State SM	0.0466061
82	Temporal Sup R	State SM	-0.133007
83	Temporal Pole Sup L	State SM	-0.186737
84	Temporal Pole Sup R	State SM	-0.194247
85	Temporal Mid L	State SM	-0.843257
86	Temporal Mid R	State SM	-0.886625
87	Temporal Pole Mid L	State SM	-0.295064
88	Temporal Pole Mid R	State SM	-0.390715
89	Temporal Inf L	State SM	-0.677731
90	Temporal Inf R	State SM	-0.718842
1	Precentral L	State Occ.	-0.995213
2	Precentral R	State Occ.	-0.971926
3	Frontal Sup L	State Occ.	-0.95831
4	Frontal Sup R	State Occ.	-0.995545
5	Frontal Sup Orb L	State Occ.	-0.60998
6	Frontal Sup Orb R	State Occ.	-0.575112
7	Frontal Mid L	State Occ.	-0.988106
8	Frontal Mid R	State Occ.	-0.99808
9	Frontal Mid Orb L	State Occ.	-0.684696
10	Frontal Mid Orb R	State Occ.	-0.664799
11	Frontal Inf Oper L	State Occ.	-0.929698
12	Frontal Inf Oper R	State Occ.	-0.933843
13	Frontal Inf Tri L	State Occ.	-0.864708
14	Frontal Inf Tri R	State Occ.	-0.844576
15	Frontal Inf Orb L	State Occ.	-0.738266
16	Frontal Inf Orb R	State Occ.	-0.770097
17	Rolandic Oper L	State Occ.	-0.953522
18	Rolandic Oper R	State Occ.	-0.947306
19	Supp Motor Area L	State Occ.	-0.956903
20	Supp Motor Area R	State Occ.	-0.935625
21	Olfactory L	State Occ.	-0.276276
22	Olfactory R	State Occ.	-0.248051
23	Frontal Sup Medial L	State Occ.	-0.867953
24	Frontal Sup Medial R	State Occ.	-0.802532
25	Frontal Med Orb L	State Occ.	-0.617112
26	Frontal Med Orb R	State Occ.	-0.620707
27	Rectus L	State Occ.	-0.478839
28	Rectus R	State Occ.	-0.438699
29	Insula L	State Occ.	-0.848829
30	Insula R	State Occ.	-0.838251
31	Cingulum Ant L	State Occ.	-0.853062
32	Cingulum Ant R	State Occ.	-0.887287
33	Cingulum Mid L	State Occ.	-0.974056
34	Cingulum Mid R	State Occ.	-1
35	Cingulum Post L	State Occ.	-0.398149
36	Cingulum Post R	State Occ.	-0.228779
37	Hippocampus L	State Occ.	-0.189095
38	Hippocampus R	State Occ.	-0.182298
39	ParaHippocampal L	State Occ.	-0.092523
40	ParaHippocampal R	State Occ.	-0.0723442
41	Amygdala L	State Occ.	-0.0946952
42	Amygdala R	State Occ.	-0.101847
43	Calcarine L	State Occ.	0.22077
44	Calcarine R	State Occ.	0.301129
45	Cuneus L	State Occ.	0.243022
46	Cuneus R	State Occ.	0.298161
47	Lingual L	State Occ.	0.351147
48	Lingual R	State Occ.	0.425674
49	Occipital Sup L	State Occ.	0.0558181
50	Occipital Sup R	State Occ.	0.277154
51	Occipital Mid L	State Occ.	0.118798
52	Occipital Mid R	State Occ.	0.293262
53	Occipital Inf L	State Occ.	0.251469
54	Occipital Inf R	State Occ.	0.279856
55	Fusiform L	State Occ.	0.2933
56	Fusiform R	State Occ.	0.368883
57	Postcentral L	State Occ.	-0.86463
58	Postcentral R	State Occ.	-0.849041
59	Parietal Sup L	State Occ.	-0.48172
60	Parietal Sup R	State Occ.	-0.502556
61	Parietal Inf L	State Occ.	-0.694352
62	Parietal Inf R	State Occ.	-0.683632
63	SupraMarginal L	State Occ.	-0.820526
64	SupraMarginal R	State Occ.	-0.828857
65	Angular L	State Occ.	-0.64026
66	Angular R	State Occ.	-0.591609
67	Precuneus L	State Occ.	-0.709814
68	Precuneus R	State Occ.	-0.635313
69	Paracentral Lobule L	State Occ.	-0.693658
70	Paracentral Lobule R	State Occ.	-0.63816
71	Caudate L	State Occ.	-0.185333
72	Caudate R	State Occ.	-0.206532
73	Putamen L	State Occ.	-0.219441
74	Putamen R	State Occ.	-0.273525
75	Pallidum L	State Occ.	-0.233597
76	Pallidum R	State Occ.	-0.2193
77	Thalamus L	State Occ.	-0.517156
78	Thalamus R	State Occ.	-0.543576
79	Heschl L	State Occ.	-0.463699
80	Heschl R	State Occ.	-0.447073
81	Temporal Sup L	State Occ.	-0.467953
82	Temporal Sup R	State Occ.	-0.488051
83	Temporal Pole Sup L	State Occ.	-0.223214
84	Temporal Pole Sup R	State Occ.	-0.256888
85	Temporal Mid L	State Occ.	-0.501822
86	Temporal Mid R	State Occ.	-0.286877
87	Temporal Pole Mid L	State Occ.	-0.182869
88	Temporal Pole Mid R	State Occ.	-0.226599
89	Temporal Inf L	State Occ.	-0.234723
90	Temporal Inf R	State Occ.	-0.0560347

## Sheet: Fig3a
source state	target state	nCount
Glb.A	Glb.A	0.970143
Glb.A	Glb.B	0.0156546
Glb.A	Glb.C	0.0110567
Glb.A	Occ.	0.00384238
Glb.A	SM	0.00121048
Glb.A	FP	0.0015253
Glb.B	Glb.A	0.0332596
Glb.B	Glb.B	0.913201
Glb.B	Glb.C	0.0137324
Glb.B	Occ.	0.0130961
Glb.B	SM	0.00430895
Glb.B	FP	0.0253165
Glb.C	Glb.A	0.0289404
Glb.C	Glb.B	0.0203334
Glb.C	Glb.C	0.915654
Glb.C	Occ.	0.0104203
Glb.C	SM	0.0248102
Glb.C	FP	0.00454509
Occ.	Glb.A	0.0161164
Occ.	Glb.B	0.0220607
Occ.	Glb.C	0.0138952
Occ.	Occ.	0.915641
Occ.	SM	0.0167689
Occ.	FP	0.0208457
SM	Glb.A	0.00748807
SM	Glb.B	0.00823885
SM	Glb.C	0.0340274
SM	Occ.	0.0214349
SM	SM	0.902799
SM	FP	0.037983
FP	Glb.A	0.0062366
FP	Glb.B	0.0322823
FP	Glb.C	0.00632469
FP	Occ.	0.0263678
FP	SM	0.0421395
FP	FP	0.897529

## Sheet: Fig3b
source state	target state	nCount
Glb.A	Glb.C	0.0110567
Glb.A	Glb.B	0.0156546
Glb.B	FP	0.0253165
Glb.B	Glb.A	0.0332596
Glb.C	SM	0.0248102
Glb.C	Glb.A	0.0289404
Occ.	FP	0.0208457
Occ.	Glb.B	0.0220607
SM	Glb.C	0.0340274
SM	FP	0.037983
FP	Glb.B	0.0322823
FP	SM	0.0421395

## Sheet: Fig3c
state	var	t	p
Glb.A	Mean synchronisation	NA	NA
Glb.B	Mean synchronisation	NA	NA
Glb.C	Mean synchronisation	3.60938	0.0002
Occ.	Mean synchronisation	NA	NA
SM	Mean synchronisation	3.08732	0.0016
FP	Mean synchronisation	NA	NA
Glb.A	Metastability	NA	NA
Glb.B	Metastability	NA	NA
Glb.C	Metastability	NA	NA
Occ.	Metastability	NA	NA
SM	Metastability	NA	NA
FP	Metastability	NA	NA
Glb.A	Fractional Occupancy	NA	NA
Glb.B	Fractional Occupancy	-2.79524	0.004
Glb.C	Fractional Occupancy	5.3205	0
Occ.	Fractional Occupancy	NA	NA
SM	Fractional Occupancy	2.83585	0.0044
FP	Fractional Occupancy	NA	NA
Glb.A	Dwelling times	NA	NA
Glb.B	Dwelling times	NA	NA
Glb.C	Dwelling times	4.43783	0
Occ.	Dwelling times	NA	NA
SM	Dwelling times	NA	NA
FP	Dwelling times	NA	NA

## Sheet: Fig3d
state	var	t	p
Glb.A	Mean synchronisation	NA	NA
Glb.B	Mean synchronisation	NA	NA
Glb.C	Mean synchronisation	NA	NA
Occ.	Mean synchronisation	NA	NA
SM	Mean synchronisation	NA	NA
FP	Mean synchronisation	NA	NA
Glb.A	Metastability	NA	NA
Glb.B	Metastability	NA	NA
Glb.C	Metastability	NA	NA
Occ.	Metastability	NA	NA
SM	Metastability	NA	NA
FP	Metastability	NA	NA
Glb.A	Fractional Occupancy	NA	NA
Glb.B	Fractional Occupancy	NA	NA
Glb.C	Fractional Occupancy	NA	NA
Occ.	Fractional Occupancy	NA	NA
SM	Fractional Occupancy	NA	NA
FP	Fractional Occupancy	NA	NA
Glb.A	Dwelling times	NA	NA
Glb.B	Dwelling times	NA	NA
Glb.C	Dwelling times	-3.46978	0.0002
Occ.	Dwelling times	-2.49756	0.0126
SM	Dwelling times	-2.77602	0.0064
FP	Dwelling times	NA	NA

## Sheet: Fig3e
source state	target state	t	p
Glb.A	Glb.A	NA	NA
Glb.A	Glb.B	NA	NA
Glb.A	Occ.	NA	NA
Glb.B	Glb.A	NA	NA
Glb.B	Glb.B	-2.92469	0.005
Glb.B	Glb.C	NA	NA
Glb.B	Occ.	NA	NA
Glb.B	SM	NA	NA
Glb.B	FP	3.07064	0.0021
Glb.C	Glb.A	NA	NA
Glb.C	Glb.B	NA	NA
Glb.C	Glb.C	3.2248	0.0013
Glb.C	Occ.	-2.79433	0.0065
Glb.C	SM	NA	NA
Occ.	Glb.A	NA	NA
Occ.	Glb.B	NA	NA
Occ.	Glb.C	NA	NA
Occ.	Occ.	NA	NA
Occ.	SM	NA	NA
Occ.	FP	NA	NA
SM	Glb.B	NA	NA
SM	Glb.C	NA	NA
SM	Occ.	NA	NA
SM	SM	NA	NA
SM	FP	NA	NA
FP	Glb.B	NA	NA
FP	Occ.	NA	NA
FP	SM	NA	NA
FP	FP	NA	NA
Glb.A	Glb.C	3.23762	0.0016
SM	Glb.A	NA	NA
Glb.C	FP	NA	NA
FP	Glb.C	NA	NA
FP	Glb.A	NA	NA
Glb.A	SM	NA	NA
Glb.A	FP	NA	NA

## Sheet: Fig3f
source state	target state	t	p
Glb.A	Glb.A	NA	NA
Glb.A	Glb.B	NA	NA
Glb.A	Occ.	NA	NA
Glb.B	Glb.A	NA	NA
Glb.B	Glb.B	NA	NA
Glb.B	Glb.C	NA	NA
Glb.B	Occ.	NA	NA
Glb.B	SM	NA	NA
Glb.B	FP	-3.03743	0.0028
Glb.C	Glb.A	NA	NA
Glb.C	Glb.B	NA	NA
Glb.C	Glb.C	-2.73168	0.0075
Glb.C	Occ.	NA	NA
Glb.C	SM	NA	NA
Occ.	Glb.A	NA	NA
Occ.	Glb.B	3.34308	0.0013
Occ.	Glb.C	3.30987	0.0008
Occ.	Occ.	-3.44596	0.0011
Occ.	SM	NA	NA
Occ.	FP	NA	NA
SM	Glb.B	NA	NA
SM	Glb.C	NA	NA
SM	Occ.	NA	NA
SM	SM	-2.72744	0.0075
SM	FP	3.07331	0.0021
FP	Glb.B	2.94275	0.0038
FP	Occ.	NA	NA
FP	SM	NA	NA
FP	FP	NA	NA
Glb.A	Glb.C	NA	NA
SM	Glb.A	NA	NA
Glb.C	FP	NA	NA
FP	Glb.C	NA	NA
FP	Glb.A	NA	NA
Glb.A	SM	NA	NA
Glb.A	FP	NA	NA

## Sheet: Fig4a
state	sub	pt	ga	sex	pma	motparam_fd_outlier_count	value
Glb.A	CC00056XX07	Term	41	male	41.14	202	17.25
Glb.A	CC00057XX08	Term	41.1429	female	41.29	202	30.9375
Glb.A	CC00058XX09	Term	40.2857	male	40.57	177	12.5
Glb.A	CC00065XX08	Term	40.4286	male	40.71	124	77.2609
Glb.A	CC00068XX11	Term	40.4286	female	40.71	192	47.48
Glb.A	CC00069XX12	Term	39.1429	male	39.57	210	35.25
Glb.A	CC00070XX05	Term	37.4286	female	37.71	107	44.7222
Glb.A	CC00071XX06	Term	39.8571	female	40.43	136	25.9688
Glb.A	CC00072XX07	Term	39.5714	female	40	67	30.4688
Glb.A	CC00073XX08	Term	40.7143	male	41	78	38.7333
Glb.A	CC00078XX13	Term	40.1429	male	40.71	120	44.28
Glb.A	CC00079XX14	Term	41.2857	male	41.57	93	33.375
Glb.A	CC00082XX09	Term	39.4286	male	39.71	202	35.25
Glb.A	CC00083XX10	Term	42	male	42.29	154	42.8462
Glb.A	CC00085XX12	Term	41.5714	female	41.86	72	44.2
Glb.A	CC00088XX15	Term	40.2857	female	40.86	163	19.1579
Glb.A	CC00089XX16	Term	40.4286	male	41.29	80	59.9231
Glb.A	CC00094AN13	Term	37.1429	male	38.14	107	21
Glb.A	CC00095XX14	Term	38.5714	male	38.71	172	69.3529
Glb.A	CC00096XX15	Term	39.5714	male	39.86	140	30.5926
Glb.A	CC00097XX16	Term	42	female	42.57	161	19.8571
Glb.A	CC00098AN17	Preterm	36.5714	male	37.43	86	38.7333
Glb.A	CC00100XX01	Term	39.8571	female	40	91	44.8947
Glb.A	CC00102XX03	Term	38.8571	female	39.14	125	36.7143
Glb.A	CC00104XX05	Term	41.2857	male	41.71	211	24
Glb.A	CC00107XX08	Term	39.1429	female	41.29	34	51.8333
Glb.A	CC00109XX10	Term	37.2857	female	37.43	131	59.9286
Glb.A	CC00110XX03	Term	40.7143	male	43.29	171	45.7586
Glb.A	CC00111XX04	Term	40.4286	female	40.86	176	25.4074
Glb.A	CC00113XX06	Term	41.4286	female	41.71	229	52.0588
Glb.A	CC00114XX07	Term	39.1429	male	39.43	191	41.25
Glb.A	CC00117XX10	Term	41.5714	male	42.14	122	48
Glb.A	CC00118XX11	Term	40.5714	male	40.86	201	36.6471
Glb.A	CC00119XX12	Term	40.4286	male	43.71	45	39.2941
Glb.A	CC00120XX05	Term	39.8571	male	40.14	96	34.2727
Glb.A	CC00122XX07	Term	37.4286	male	38.29	62	53.5652
Glb.A	CC00127XX12	Term	41.5714	female	41.86	152	14.0909
Glb.A	CC00129BN14	Preterm	36.2857	female	37	179	17.9333
Glb.A	CC00130XX07	Term	40.8571	male	43.43	208	48.8182
Glb.A	CC00131XX08	Term	39	male	39.14	170	37.8182
Glb.A	CC00132XX09	Preterm	36.5714	male	37	133	65.6667
Glb.A	CC00133XX10	Preterm	36.4286	female	37	109	28.5417
Glb.A	CC00134XX11	Term	40.8571	male	44.43	223	28.1667
Glb.A	CC00135BN12	Preterm	34.1429	female	41	139	41.4688
Glb.A	CC00138XX15	Term	41.4286	female	41.57	70	30.375
Glb.A	CC00143BN12	Term	38.1429	female	38.29	201	52.4545
Glb.A	CC00144XX13	Term	39.7143	male	40	150	27.65
Glb.A	CC00150AN02	Term	37.4286	female	41	14	65.3077
Glb.A	CC00153XX05	Term	39.1429	male	41.57	198	28.1739
Glb.A	CC00157XX09	Term	39.2857	male	39.43	162	30.6364
Glb.A	CC00158XX10	Term	39.5714	female	40.29	99	34.7727
Glb.A	CC00159XX11	Term	41.1429	female	41.43	63	32.2
Glb.A	CC00165XX09	Term	40.4286	female	41.14	97	42.44
Glb.A	CC00167XX11	Term	38.2857	male	43.43	35	30.9286
Glb.A	CC00168XX12	Term	40.1429	male	43.86	211	57.7917
Glb.A	CC00170XX06	Term	37.8571	male	38.43	90	21
Glb.A	CC00172AN08	Term	37.2857	male	37.86	55	47.625
Glb.A	CC00174XX10	Term	38.7143	female	41.43	34	34.32
Glb.A	CC00176XX12	Term	41.2857	male	43.57	127	37.1429
Glb.A	CC00180XX08	Term	41.7143	male	42.29	82	42.3077
Glb.A	CC00181XX09	Term	40.4286	female	40.86	152	24.4211
Glb.A	CC00184XX12	Term	41.2857	female	44.71	202	54.4
Glb.A	CC00185XX13	Term	40	female	40.71	157	39.4483
Glb.A	CC00186BN14	Preterm	36.4286	female	45.14	185	25.3333
Glb.A	CC00187XX15	Term	39.1429	male	41.71	98	42.8889
Glb.A	CC00188XX16	Term	39.1429	male	42.86	141	97.7222
Glb.A	CC00189XX17	Term	40.2857	male	40.29	150	17.2308
Glb.A	CC00191XX11	Preterm	32.7143	male	40.43	201	32.8485
Glb.A	CC00192AN12	Preterm	34.7143	male	37.29	119	23.2
Glb.A	CC00195XX15	Term	40.1429	female	44.29	19	28.8462
Glb.A	CC00196XX16	Term	39.5714	female	42.29	43	27.7619
Glb.A	CC00197XX17	Term	39.4286	female	43.14	74	45.4
Glb.A	CC00200XX02	Term	40.2857	male	44.43	162	45.8095
Glb.A	CC00201XX03	Term	40.2857	female	44.14	144	31.3571
Glb.A	CC00202XX04	Term	38.5714	male	39.29	46	52.16
Glb.A	CC00203XX05	Term	40.7143	male	40.86	220	27.2941
Glb.A	CC00204XX06	Term	38.5714	male	38.86	202	36.5
Glb.A	CC00205XX07	Term	39.4286	female	39.71	89	35.3684
Glb.A	CC00206XX08	Term	40.7143	female	40.86	125	43.2727
Glb.A	CC00207XX09	Term	39	female	39.14	173	41.68
Glb.A	CC00209XX11	Term	41.1429	female	42.86	172	38.7037
Glb.A	CC00219XX13	Term	40.2857	male	42.29	146	23.1429
Glb.A	CC00232XX10	Term	39.5714	female	44.14	41	32.381
Glb.A	CC00233XX11	Term	40.7143	female	43.29	55	28.4167
Glb.A	CC00237XX15	Preterm	36.8571	female	37.14	45	43.6842
Glb.A	CC00244XX14	Preterm	36.8571	female	37.57	94	65.15
Glb.A	CC00245BN15	Preterm	31.7143	male	43	105	39
Glb.A	CC00251XX04	Term	40.7143	female	43.57	94	28.1071
Glb.A	CC00252XX05	Term	40.1429	male	43.14	108	31.5
Glb.A	CC00258XX11	Term	39.1429	male	42.86	30	52.0588
Glb.A	CC00260XX05	Term	39.1429	female	39.71	192	11.1818
Glb.A	CC00265XX10	Term	40.1429	male	40.43	194	38.8235
Glb.A	CC00270XX07	Term	41.5714	male	41.86	181	44.5909
Glb.A	CC00271XX08	Preterm	35.5714	female	41.29	118	42.1034
Glb.A	CC00272XX09	Term	40.2857	male	42.57	106	61.7778
Glb.A	CC00284BN13	Preterm	30.7143	male	41.29	77	20.55
Glb.A	CC00286XX15	Term	40.8571	male	44.43	24	26.5
Glb.A	CC00287BN16	Preterm	36.8571	male	38.71	121	25.1818
Glb.A	CC00289XX18	Term	39	female	39.43	136	20.9524
Glb.A	CC00291XX12	Term	37.8571	male	40.29	116	38.7619
Glb.A	CC00295XX16	Term	39.8571	female	43.43	71	32
Glb.A	CC00298XX19	Term	41.7143	male	42	217	38.5
Glb.A	CC00299XX20	Term	38.5714	male	39	161	42.7647
Glb.A	CC00300XX03	Term	40.8571	male	41	109	48.1304
Glb.A	CC00302XX05	Term	39.7143	male	40.86	155	33.4348
Glb.A	CC00304XX07	Term	41	female	41.14	169	36.3043
Glb.A	CC00305XX08	Preterm	31.8571	female	41.14	82	20.4
Glb.A	CC00306XX09	Term	39.7143	male	40.29	118	28.375
Glb.A	CC00308XX11	Term	37.2857	female	37.43	180	47.8333
Glb.A	CC00316XX11	Term	41.8571	female	44.43	68	41.3684
Glb.A	CC00319XX14	Term	41.2857	female	41.71	219	76.5882
Glb.A	CC00326XX13	Preterm	35.4286	male	42.86	129	45.875
Glb.A	CC00332XX11	Term	39	male	41.57	64	41.8148
Glb.A	CC00335XX14	Term	39	male	43.14	131	25.1935
Glb.A	CC00336XX15	Term	40.5714	male	44.86	113	42.3158
Glb.A	CC00337XX16	Term	37.4286	male	39.29	110	41.8929
Glb.A	CC00338AN17	Term	37.1429	male	37.71	86	41.2
Glb.A	CC00341XX12	Term	39	male	39.29	172	43.4545
Glb.A	CC00343XX14	Term	40.1429	male	42	75	31.7619
Glb.A	CC00347XX18	Term	41.1429	male	41.43	152	43.2
Glb.A	CC00349XX20	Term	41.2857	female	42.43	114	25.0909
Glb.A	CC00352XX06	Term	41.8571	male	43.86	134	30.4375
Glb.A	CC00353XX07	Term	38.1429	male	38.43	173	47.7391
Glb.A	CC00354XX08	Term	41.8571	female	42.43	109	45.3103
Glb.A	CC00355XX09	Term	38.7143	male	38.86	168	36.8421
Glb.A	CC00357XX11	Term	41	male	41.71	136	38.85
Glb.A	CC00358XX12	Term	39.1429	male	39.43	101	19.0556
Glb.A	CC00361XX07	Preterm	32.2857	male	39.86	71	30.4737
Glb.A	CC00362XX08	Term	39.4286	female	40.29	88	80.1364
Glb.A	CC00366XX12	Term	40.8571	male	41.43	176	29.5769
Glb.A	CC00367XX13	Term	39.5714	male	39.86	74	40.6957
Glb.A	CC00368XX14	Term	40.8571	male	41.14	213	14.4
Glb.A	CC00370XX08	Term	40.4286	male	40.86	44	59.75
Glb.A	CC00371XX09	Term	40	male	42.57	105	40.1818
Glb.A	CC00376XX14	Term	39.2857	female	40.57	47	29.6897
Glb.A	CC00377XX15	Term	38.7143	female	40.71	95	54.8077
Glb.A	CC00380XX10	Term	40.8571	male	41.43	40	28.8421
Glb.A	CC00382XX12	Term	40.8571	female	43	198	32
Glb.A	CC00383XX13	Term	40	female	41.71	167	41.5714
Glb.A	CC00385XX15	Preterm	35.5714	male	40	181	38.875
Glb.A	CC00388XX18	Preterm	34.4286	female	41.43	112	29.9
Glb.A	CC00389XX19	Preterm	28.7143	male	38.43	23	15.7895
Glb.A	CC00399XX21	Term	41.7143	male	42.86	207	16.3846
Glb.A	CC00400XX04	Term	40	male	40.29	88	53.7222
Glb.A	CC00403XX07	Term	38	male	38.14	188	27.2381
Glb.A	CC00404XX08	Term	37.4286	female	37.57	201	18.4615
Glb.A	CC00406XX10	Preterm	35.8571	male	39.71	137	47.6154
Glb.A	CC00407BN11	Preterm	35.1429	male	42	39	27.3
Glb.A	CC00408XX12	Term	40.7143	male	41	139	50.9444
Glb.A	CC00411XX07	Term	40	male	40.57	73	37.15
Glb.A	CC00412XX08	Term	37.7143	male	38	137	46.2174
Glb.A	CC00413XX09	Term	39.1429	female	39.29	181	36.7391
Glb.A	CC00417XX13	Term	40.8571	male	41.29	191	35.8421
Glb.A	CC00418AN14	Preterm	36	female	39.57	49	22.6129
Glb.A	CC00421BN09	Term	37.4286	male	38.14	110	42.7647
Glb.A	CC00422XX10	Preterm	36.4286	female	37.14	90	24.4545
Glb.A	CC00424XX12	Term	41	female	41.29	47	29.5714
Glb.A	CC00425XX13	Term	42.1429	male	42.71	114	33.1
Glb.A	CC00426XX14	Term	39.2857	male	39.71	141	36.9
Glb.A	CC00427XX15	Term	39.2857	female	39.86	175	40.2353
Glb.A	CC00428XX16	Term	40.5714	male	40.86	79	45
Glb.A	CC00430XX10	Term	39.1429	male	44	106	37.7391
Glb.A	CC00431XX11	Term	41.7143	male	43.86	186	36.5517
Glb.A	CC00433XX13	Term	42.1429	female	42.43	67	30.7308
Glb.A	CC00434AN14	Term	37.8571	female	38.86	157	40.44
Glb.A	CC00438XX18	Term	41.1429	female	43.43	44	46.0769
Glb.A	CC00440XX12	Term	38.7143	female	41.43	190	19.6842
Glb.A	CC00441XX13	Term	38.5714	female	41.14	182	30.6667
Glb.A	CC00443XX15	Term	39.7143	male	40.43	195	20.5556
Glb.A	CC00444XX16	Term	41.7143	female	42.57	17	38.9444
Glb.A	CC00445XX17	Term	38	female	38.57	167	37.8077
Glb.A	CC00446XX18	Term	41.5714	female	41.71	102	24
Glb.A	CC00447XX19	Term	39.4286	female	39.71	78	45.0588
Glb.A	CC00448XX20	Term	41.7143	male	42.14	99	29.0769
Glb.A	CC00449XX21	Term	40.1429	male	42.57	16	31.1364
Glb.A	CC00450XX05	Term	38.1429	female	38.43	165	28
Glb.A	CC00453XX08	Term	39.7143	female	39.71	222	44.44
Glb.A	CC00455XX10	Term	40.5714	female	42	152	30.3704
Glb.A	CC00457XX12	Term	40.8571	male	41.43	89	60.3214
Glb.A	CC00458XX13	Term	41	female	41.29	103	31.7
Glb.A	CC00462XX09	Term	39.2857	male	40.57	168	19.381
Glb.A	CC00465XX12	Preterm	36.8571	male	37.43	91	32.2593
Glb.A	CC00466AN13	Term	37.1429	female	37.86	78	75.3636
Glb.A	CC00467XX14	Term	40.1429	male	41	40	36.7037
Glb.A	CC00475XX14	Term	41.4286	male	41.71	125	35.1905
Glb.A	CC00476XX15	Term	40.4286	female	44.29	29	23.963
Glb.A	CC00477XX16	Term	39.8571	female	41.14	223	17.5625
Glb.A	CC00480XX11	Term	41.1429	female	44	35	28.84
Glb.A	CC00481XX12	Term	41.2857	male	41.57	216	40.7619
Glb.A	CC00482XX13	Term	39	male	41.14	61	27.913
Glb.A	CC00483XX14	Term	40.1429	female	41	136	32.15
Glb.A	CC00485XX16	Term	42	male	42.29	132	26.6333
Glb.A	CC00486XX17	Term	40.5714	female	40.71	77	36.8182
Glb.A	CC00489XX20	Preterm	28.7143	male	38.43	33	15.4211
Glb.A	CC00497XX20	Term	40.8571	male	41.29	193	35.8261
Glb.A	CC00498XX21	Term	40.5714	female	42.29	76	33.4074
Glb.A	CC00499XX22	Term	40	male	40.43	134	73.7619
Glb.A	CC00500XX05	Term	41	male	43	49	38.2
Glb.A	CC00502XX07	Term	39.8571	male	40	201	98.6111
Glb.A	CC00507XX12	Term	39.7143	male	40.14	223	47.3
Glb.A	CC00511XX08	Term	40.7143	female	41	194	37.4118
Glb.A	CC00514XX11	Term	40	female	40.14	229	45.1905
Glb.A	CC00515XX12	Term	37.8571	male	38.86	66	54.1333
Glb.A	CC00516XX13	Term	40.1429	male	40.57	86	43.12
Glb.A	CC00517XX14	Preterm	35.1429	female	42.86	88	57.72
Glb.A	CC00518XX15	Preterm	26.1429	male	42.86	151	23.3846
Glb.A	CC00525XX14	Preterm	31	female	40.86	112	17.32
Glb.A	CC00527XX16	Term	41	male	43	217	43.9167
Glb.A	CC00528XX17	Term	39.8571	female	43.71	179	49.7241
Glb.A	CC00529AN18	Preterm	27.4286	male	42.29	56	33.3077
Glb.A	CC00532XX13	Term	41.1429	female	41.43	86	56.4
Glb.A	CC00534XX15	Term	39	female	39.14	176	80.8
Glb.A	CC00535XX16	Term	41.2857	female	44.14	74	27.913
Glb.A	CC00540XX13	Term	40.7143	female	41.29	129	44.7368
Glb.A	CC00542XX15	Term	40.4286	female	42.71	119	46.2632
Glb.A	CC00544XX17	Term	41.4286	female	41.86	84	29.1053
Glb.A	CC00545XX18	Term	38.8571	male	43.29	177	24.7931
Glb.A	CC00549XX22	Term	42	female	42.14	68	33.8636
Glb.A	CC00550XX06	Term	39.8571	female	40	217	50.2857
Glb.A	CC00551XX07	Term	39.7143	male	39.71	213	36.72
Glb.A	CC00552XX08	Term	39	male	39.14	100	50.7241
Glb.A	CC00553XX09	Term	41.4286	female	41.57	184	29.9231
Glb.A	CC00557XX13	Term	41.4286	female	41.86	123	22.8095
Glb.A	CC00560XX08	Term	41.2857	male	42	113	26.4643
Glb.A	CC00564XX12	Term	40.4286	male	41.86	132	30.9231
Glb.A	CC00568XX16	Term	39.7143	male	43.57	227	33.7222
Glb.A	CC00569XX17	Preterm	34.1429	male	41.43	95	26.3571
Glb.A	CC00572BN12	Preterm	27.5714	male	44.29	44	22.2857
Glb.A	CC00576XX16	Preterm	28.8571	male	42.14	64	22
Glb.A	CC00577XX17	Term	39.8571	male	41.71	120	99.8333
Glb.A	CC00580XX12	Term	41.1429	male	41.43	214	68.5263
Glb.A	CC00583XX15	Term	40.4286	female	42	55	33.6
Glb.A	CC00584XX16	Term	41.8571	female	42	167	55.3889
Glb.A	CC00586XX18	Term	40.1429	female	40.29	98	71.7143
Glb.A	CC00588XX20	Term	38.4286	male	41.86	111	26.1333
Glb.A	CC00589XX21	Term	41.1429	female	43.57	75	37.2
Glb.A	CC00593XX17	Term	39.4286	male	40.57	132	33.4643
Glb.A	CC00594XX18	Term	39.8571	male	40	159	60.0526
Glb.A	CC00595XX19	Term	39.1429	female	39.43	196	56.8
Glb.A	CC00597XX21	Term	38.7143	female	39.14	106	48.3913
Glb.A	CC00598XX22	Term	39.1429	female	39.29	171	45.8235
Glb.A	CC00607XX13	Term	40.5714	male	42.43	74	71.7391
Glb.A	CC00617XX15	Preterm	31.5714	male	40.14	83	65.5
Glb.A	CC00618XX16	Preterm	27.4286	female	40.14	81	33.36
Glb.A	CC00620XX10	Term	40.7143	female	43.86	17	57
Glb.A	CC00621XX11	Preterm	29	male	43.14	197	23.6562
Glb.A	CC00622XX12	Term	41.1429	female	41.57	129	43.6
Glb.A	CC00627XX17	Preterm	36.8571	male	37	98	39.8462
Glb.A	CC00628XX18	Preterm	29.5714	female	42	55	30.0769
Glb.A	CC00637XX19	Term	39.8571	male	42	204	38.6129
Glb.A	CC00642XX16	Term	40.2857	male	42.57	9	39.12
Glb.A	CC00647XX21	Term	37.2857	female	38.14	166	56.8421
Glb.A	CC00648XX22	Preterm	34.7143	female	44.14	140	32.8
Glb.A	CC00649XX23	Term	39.2857	male	39.29	196	67.1875
Glb.A	CC00655XX12	Term	40	male	42.29	46	32.7647
Glb.A	CC00656XX13	Term	42.2857	female	43	201	62.56
Glb.A	CC00661XX10	Preterm	27.5714	male	39	209	32.5333
Glb.A	CC00663XX12	Term	42.2857	male	43	201	12.9
Glb.A	CC00668XX17	Term	40.5714	male	41.86	85	37.8261
Glb.A	CC00672AN13	Preterm	28.7143	male	41.71	65	12.75
Glb.A	CC00685XX18	Term	42	female	43.29	51	27.8214
Glb.A	CC00686XX19	Preterm	32.5714	male	39.71	25	37.2727
Glb.A	CC00693XX18	Term	40.4286	male	40.57	163	20.8333
Glb.A	CC00695XX20	Preterm	36.8571	male	39.57	80	45.8636
Glb.A	CC00702AN09	Preterm	32.5714	female	44.14	151	24.5217
Glb.A	CC00705XX12	Term	39	female	41.86	134	46.6429
Glb.A	CC00708XX15	Term	38.7143	female	42	119	40.56
Glb.A	CC00712XX11	Preterm	34.5714	male	41.57	228	38.7241
Glb.A	CC00713XX12	Term	41.5714	male	42.86	12	40.1935
Glb.A	CC00714XX13	Term	40.8571	male	42.71	34	49.0476
Glb.A	CC00716XX15	Term	38.7143	female	40.86	150	50.5217
Glb.A	CC00719XX18	Term	40.1429	male	41.57	175	40.1739
Glb.A	CC00731XX14	Term	40.4286	female	44.14	100	35.5385
Glb.A	CC00734XX17	Term	39.5714	female	41.86	220	35.5455
Glb.A	CC00736XX19	Term	39.8571	female	43.57	68	33.619
Glb.A	CC00737XX20	Term	39.4286	female	41.43	127	16
Glb.A	CC00740XX15	Term	39	male	42.86	56	37.3043
Glb.A	CC00741XX16	Term	41.1429	female	43	98	31.3158
Glb.A	CC00744XX19	Term	38.8571	female	41.29	23	30.5556
Glb.A	CC00747XX22	Preterm	29.4286	male	39.43	194	25.6667
Glb.A	CC00768XX18	Preterm	36.5714	male	43	86	23.4211
Glb.A	CC00769XX19	Term	40.7143	male	41	199	33.3571
Glb.A	CC00771XX13	Preterm	35.5714	male	39.71	51	62.84
Glb.A	CC00783XX17	Term	40.7143	male	40.86	202	40.7895
Glb.A	CC00789XX23	Term	41.2857	female	42	86	42.3636
Glb.A	CC00791XX17	Term	39.5714	female	43	116	44.8
Glb.A	CC00792XX18	Preterm	33.2857	male	40.43	65	29.1765
Glb.A	CC00798XX24	Term	39	male	42	83	45.0435
Glb.A	CC00799XX25	Term	42	male	44	84	63.1739
Glb.A	CC00802XX10	Preterm	29.8571	female	40	181	18.2632
Glb.A	CC00810XX10	Term	38.5714	male	40.71	118	39.84
Glb.A	CC00815XX15	Term	37.7143	female	42.57	52	19.6667
Glb.A	CC00818XX18	Term	41.1429	female	42.57	193	44.6061
Glb.A	CC00822XX14	Term	38.8571	male	40.57	171	43.92
Glb.A	CC00823XX15	Preterm	30.7143	male	41.71	146	32.1852
Glb.A	CC00830XX14	Preterm	30.4286	female	39.57	182	12.7895
Glb.A	CC00838XX22	Preterm	31.7143	female	40	28	28.55
Glb.A	CC00839XX23	Term	42	male	44.71	221	45.24
Glb.A	CC00843XX19	Term	40	male	40.71	113	45.7143
Glb.A	CC00845BN21	Preterm	34.8571	male	40.57	14	37.1
Glb.A	CC00846XX22	Term	40.4286	male	43.29	13	38.375
Glb.A	CC00850XX09	Term	40.7143	female	40.86	202	27.45
Glb.A	CC00851XX10	Term	38.2857	male	42.71	204	27.381
Glb.A	CC00852XX11	Term	40	female	43.43	124	43.069
Glb.A	CC00855XX14	Preterm	29.8571	female	43.57	134	27.75
Glb.A	CC00856XX15	Term	41	male	44.29	147	40.9643
Glb.A	CC00861XX12	Term	41.7143	male	44	43	29.6
Glb.A	CC00865XX16	Term	40	female	41.71	148	68.1739
Glb.A	CC00867XX18	Preterm	26.4286	female	40.14	225	15.8889
Glb.A	CC00868XX19	Term	39.2857	male	42.43	55	32.9524
Glb.A	CC00871XX14	Term	40.2857	male	41.71	52	42.1579
Glb.A	CC00874XX17	Term	42.7143	male	44.71	227	47.1538
Glb.A	CC00875XX18	Term	40.8571	male	43	16	33.8966
Glb.A	CC00876XX19	Term	40.4286	female	41.14	59	33.0526
Glb.A	CC00879XX22	Term	40.1429	female	43.71	159	54
Glb.A	CC00882XX17	Term	39.7143	male	42.14	120	62.2353
Glb.A	CC00884XX19	Term	40.4286	female	43.43	124	39.75
Glb.A	CC00886XX21	Term	38.7143	male	40.71	146	38.8077
Glb.A	CC00890XX17	Term	41.5714	male	43.71	152	85.4
Glb.A	CC00891XX18	Preterm	32.1429	male	43.71	147	35.1379
Glb.A	CC00897XX24	Term	42	male	44	9	23.3636
Glb.A	CC00898XX25	Term	37.5714	male	40.29	88	45.0833
Glb.A	CC00908XX17	Term	40.4286	male	42.43	71	55
Glb.A	CC00909XX18	Term	38.4286	female	42.29	69	7.85714
Glb.A	CC00911XX12	Term	37	male	40.29	112	35
Glb.A	CC00914XX15	Term	41.1429	male	43.29	37	37.16
Glb.A	CC00915XX16	Term	38.4286	female	40.14	40	56.7895
Glb.A	CC00917XX18	Term	40	female	43.43	206	43.2692
Glb.A	CC00924XX17	Term	38.8571	male	40.57	227	23.2222
Glb.A	CC00925XX18	Term	41.7143	male	43.43	82	47.1111
Glb.A	CC00929XX22	Term	41.8571	female	43.57	141	39.3913
Glb.A	CC00930XX15	Term	40.1429	male	42	47	47.1786
Glb.A	CC00938XX23	Term	37.1429	male	40.71	204	43.8148
Glb.A	CC00940XX17	Term	41.1429	male	43.71	14	41.7083
Glb.A	CC00947XX24	Term	39.8571	male	43.29	153	36.1481
Glb.A	CC00948XX25	Term	41.7143	female	43.29	41	21.3214
Glb.A	CC00955XX15	Preterm	27.8571	male	40	100	38.3333
Glb.A	CC00956XX16	Term	39.4286	female	41.29	102	26.125
Glb.A	CC00958XX18	Term	40.7143	male	43.43	83	71.2174
Glb.A	CC00962XX14	Term	40.5714	male	42.29	70	50.5
Glb.A	CC00966XX18	Term	40.1429	female	42.57	100	31.4667
Glb.A	CC00967XX19	Term	38.4286	male	41.57	102	87.35
Glb.A	CC00974XX18	Term	39.7143	female	42.71	187	39.8077
Glb.A	CC00976XX20	Term	41.5714	female	43.29	199	11.6667
Glb.A	CC00980XX16	Term	41.2857	male	43.57	102	37.15
Glb.A	CC00982XX18	Term	40.7143	male	42.57	99	26.5625
Glb.A	CC00987XX23	Term	40.8571	male	43.57	89	35.65
Glb.A	CC00997BN25	Preterm	23.7143	female	43.43	85	22
Glb.A	CC01004XX06	Term	39	female	41.14	60	60.04
Glb.A	CC01005XX07	Preterm	32.7143	male	41.86	209	38.72
Glb.A	CC01007XX09	Term	38.5714	male	40.86	55	58.5926
Glb.A	CC01011XX05	Preterm	34	female	42.29	19	21.3125
Glb.A	CC01014XX08	Term	40.2857	male	41.86	45	36.8077
Glb.A	CC01015XX09	Term	38.1429	female	43.43	17	18.2778
Glb.A	CC01022XX08	Term	39.7143	male	42	218	26.7619
Glb.A	CC01023XX09	Term	42	female	43.86	116	33.875
Glb.A	CC01027XX13	Term	41.1429	male	43.71	102	36.0556
Glb.A	CC01029XX15	Term	41.2857	female	43.57	190	37.6774
Glb.A	CC01032XX10	Term	40.7143	male	43	179	26.5484
Glb.A	CC01037XX15	Term	40.7143	female	41	120	43.8
Glb.A	CC01041XX11	Term	40.4286	female	44	190	34.619
Glb.A	CC01044XX14	Term	40	female	43	89	41.5217
Glb.A	CC01046XX16	Preterm	33.4286	female	40.86	70	33.1739
Glb.A	CC01047XX17	Term	40.7143	female	43.86	23	20.5
Glb.A	CC01050XX03	Term	41.8571	female	43.43	25	29.1786
Glb.A	CC01051XX04	Term	40.7143	female	43	22	39.0833
Glb.A	CC01055XX08	Term	40.8571	male	43.29	6	35.4815
Glb.A	CC01059AN12	Preterm	32.1429	female	42.86	40	19
Glb.A	CC01070XX07	Term	39.1429	male	41.43	170	62.4615
Glb.A	CC01082XX11	Term	39.2857	male	41.43	111	24.0625
Glb.A	CC01084XX13	Term	39.2857	female	41.29	112	28.375
Glb.A	CC01086XX15	Term	38.7143	male	41.29	56	46.9
Glb.A	CC01087XX16	Term	40.4286	female	42.43	99	38.9688
Glb.A	CC01093AN14	Term	37.1429	female	43.86	54	35.0526
Glb.A	CC01096XX17	Term	41.8571	female	43.57	225	26.3226
Glb.A	CC01103XX06	Term	42	male	44	219	34.2727
Glb.A	CC01104XX07	Preterm	35.4286	male	39.43	18	15.9286
Glb.A	CC01111XX06	Preterm	35.7143	male	40.71	45	37.875
Glb.A	CC01145XX16	Term	37.7143	female	44.71	104	21.5
Glb.A	CC01176XX14	Term	39.8571	male	40.14	212	16.8889
Glb.A	CC01190XX12	Term	40.1429	female	42.14	70	36.7391
Glb.A	CC01191XX13	Term	37.4286	female	41.29	183	71.3913
Glb.A	CC01194XX16	Term	42	female	43.86	77	49.3704
Glb.A	CC01195XX17	Term	39	female	41.14	17	55.125
Glb.A	CC01198XX20	Term	41.5714	female	42	116	49.0526
Glb.A	CC01200XX04	Term	38.8571	female	41.43	94	37.1786
Glb.A	CC01207XX11	Term	40.2857	male	43	190	14.25
Glb.A	CC01209XX13	Preterm	36.1429	male	37.86	59	37.9286
Glb.A	CC01215XX11	Term	41.7143	male	42	168	49.4444
Glb.A	CC01223XX11	Term	38.7143	female	40.86	154	26.2069
Glb.B	CC00056XX07	Term	41	male	41.14	202	17.5517
Glb.B	CC00057XX08	Term	41.1429	female	41.29	202	11.9697
Glb.B	CC00058XX09	Term	40.2857	male	40.57	177	38.1786
Glb.B	CC00065XX08	Term	40.4286	male	40.71	124	5.66667
Glb.B	CC00068XX11	Term	40.4286	female	40.71	192	10.5455
Glb.B	CC00069XX12	Term	39.1429	male	39.57	210	17.5667
Glb.B	CC00070XX05	Term	37.4286	female	37.71	107	15.9545
Glb.B	CC00071XX06	Term	39.8571	female	40.43	136	18.1
Glb.B	CC00072XX07	Term	39.5714	female	40	67	11.8667
Glb.B	CC00073XX08	Term	40.7143	male	41	78	9.34783
Glb.B	CC00078XX13	Term	40.1429	male	40.71	120	19.1304
Glb.B	CC00079XX14	Term	41.2857	male	41.57	93	12.25
Glb.B	CC00082XX09	Term	39.4286	male	39.71	202	19.1538
Glb.B	CC00083XX10	Term	42	male	42.29	154	9.75
Glb.B	CC00085XX12	Term	41.5714	female	41.86	72	10.75
Glb.B	CC00088XX15	Term	40.2857	female	40.86	163	15.5135
Glb.B	CC00089XX16	Term	40.4286	male	41.29	80	12.2308
Glb.B	CC00094AN13	Term	37.1429	male	38.14	107	15.1905
Glb.B	CC00095XX14	Term	38.5714	male	38.71	172	10.1765
Glb.B	CC00096XX15	Term	39.5714	male	39.86	140	12.2
Glb.B	CC00097XX16	Term	42	female	42.57	161	13.4839
Glb.B	CC00098AN17	Preterm	36.5714	male	37.43	86	17.5263
Glb.B	CC00100XX01	Term	39.8571	female	40	91	10.381
Glb.B	CC00102XX03	Term	38.8571	female	39.14	125	19.1795
Glb.B	CC00104XX05	Term	41.2857	male	41.71	211	15.3514
Glb.B	CC00107XX08	Term	39.1429	female	41.29	34	17.25
Glb.B	CC00109XX10	Term	37.2857	female	37.43	131	13.4583
Glb.B	CC00110XX03	Term	40.7143	male	43.29	171	10.4615
Glb.B	CC00111XX04	Term	40.4286	female	40.86	176	8.4
Glb.B	CC00113XX06	Term	41.4286	female	41.71	229	12
Glb.B	CC00114XX07	Term	39.1429	male	39.43	191	14.3448
Glb.B	CC00117XX10	Term	41.5714	male	42.14	122	8.22727
Glb.B	CC00118XX11	Term	40.5714	male	40.86	201	17.1
Glb.B	CC00119XX12	Term	40.4286	male	43.71	45	18.7895
Glb.B	CC00120XX05	Term	39.8571	male	40.14	96	13.087
Glb.B	CC00122XX07	Term	37.4286	male	38.29	62	10.1071
Glb.B	CC00127XX12	Term	41.5714	female	41.86	152	17.5
Glb.B	CC00129BN14	Preterm	36.2857	female	37	179	24.9744
Glb.B	CC00130XX07	Term	40.8571	male	43.43	208	14.8667
Glb.B	CC00131XX08	Term	39	male	39.14	170	14.8462
Glb.B	CC00132XX09	Preterm	36.5714	male	37	133	13.6667
Glb.B	CC00133XX10	Preterm	36.4286	female	37	109	23.3947
Glb.B	CC00134XX11	Term	40.8571	male	44.43	223	11.8148
Glb.B	CC00135BN12	Preterm	34.1429	female	41	139	12.6842
Glb.B	CC00138XX15	Term	41.4286	female	41.57	70	12.8846
Glb.B	CC00143BN12	Term	38.1429	female	38.29	201	13.6111
Glb.B	CC00144XX13	Term	39.7143	male	40	150	20.0333
Glb.B	CC00150AN02	Term	37.4286	female	41	14	11.75
Glb.B	CC00153XX05	Term	39.1429	male	41.57	198	24.8542
Glb.B	CC00157XX09	Term	39.2857	male	39.43	162	14.6957
Glb.B	CC00158XX10	Term	39.5714	female	40.29	99	12.1034
Glb.B	CC00159XX11	Term	41.1429	female	41.43	63	10.5714
Glb.B	CC00165XX09	Term	40.4286	female	41.14	97	7.66667
Glb.B	CC00167XX11	Term	38.2857	male	43.43	35	21.1111
Glb.B	CC00168XX12	Term	40.1429	male	43.86	211	12.5556
Glb.B	CC00170XX06	Term	37.8571	male	38.43	90	30.3846
Glb.B	CC00172AN08	Term	37.2857	male	37.86	55	10.6957
Glb.B	CC00174XX10	Term	38.7143	female	41.43	34	7.45
Glb.B	CC00176XX12	Term	41.2857	male	43.57	127	19.4815
Glb.B	CC00180XX08	Term	41.7143	male	42.29	82	10.4444
Glb.B	CC00181XX09	Term	40.4286	female	40.86	152	24.5789
Glb.B	CC00184XX12	Term	41.2857	female	44.71	202	8.61765
Glb.B	CC00185XX13	Term	40	female	40.71	157	11.3448
Glb.B	CC00186BN14	Preterm	36.4286	female	45.14	185	25.2727
Glb.B	CC00187XX15	Term	39.1429	male	41.71	98	19.0417
Glb.B	CC00188XX16	Term	39.1429	male	42.86	141	8.9
Glb.B	CC00189XX17	Term	40.2857	male	40.29	150	19.8667
Glb.B	CC00191XX11	Preterm	32.7143	male	40.43	201	12.5676
Glb.B	CC00192AN12	Preterm	34.7143	male	37.29	119	18.9
Glb.B	CC00195XX15	Term	40.1429	female	44.29	19	12.2857
Glb.B	CC00196XX16	Term	39.5714	female	42.29	43	11.5
Glb.B	CC00197XX17	Term	39.4286	female	43.14	74	14.9444
Glb.B	CC00200XX02	Term	40.2857	male	44.43	162	10.619
Glb.B	CC00201XX03	Term	40.2857	female	44.14	144	14.8438
Glb.B	CC00202XX04	Term	38.5714	male	39.29	46	13.5385
Glb.B	CC00203XX05	Term	40.7143	male	40.86	220	8.61538
Glb.B	CC00204XX06	Term	38.5714	male	38.86	202	15.2143
Glb.B	CC00205XX07	Term	39.4286	female	39.71	89	19.25
Glb.B	CC00206XX08	Term	40.7143	female	40.86	125	17.3333
Glb.B	CC00207XX09	Term	39	female	39.14	173	10.325
Glb.B	CC00209XX11	Term	41.1429	female	42.86	172	17.9583
Glb.B	CC00219XX13	Term	40.2857	male	42.29	146	13.1064
Glb.B	CC00232XX10	Term	39.5714	female	44.14	41	10.8571
Glb.B	CC00233XX11	Term	40.7143	female	43.29	55	10.6522
Glb.B	CC00237XX15	Preterm	36.8571	female	37.14	45	15.8462
Glb.B	CC00244XX14	Preterm	36.8571	female	37.57	94	18.7368
Glb.B	CC00245BN15	Preterm	31.7143	male	43	105	11.44
Glb.B	CC00251XX04	Term	40.7143	female	43.57	94	9.08696
Glb.B	CC00252XX05	Term	40.1429	male	43.14	108	22.625
Glb.B	CC00258XX11	Term	39.1429	male	42.86	30	14
Glb.B	CC00260XX05	Term	39.1429	female	39.71	192	21.4872
Glb.B	CC00265XX10	Term	40.1429	male	40.43	194	17.16
Glb.B	CC00270XX07	Term	41.5714	male	41.86	181	11.5625
Glb.B	CC00271XX08	Preterm	35.5714	female	41.29	118	11.878
Glb.B	CC00272XX09	Term	40.2857	male	42.57	106	17.2727
Glb.B	CC00284BN13	Preterm	30.7143	male	41.29	77	13.3214
Glb.B	CC00286XX15	Term	40.8571	male	44.43	24	13.1429
Glb.B	CC00287BN16	Preterm	36.8571	male	38.71	121	19.1875
Glb.B	CC00289XX18	Term	39	female	39.43	136	31.0769
Glb.B	CC00291XX12	Term	37.8571	male	40.29	116	12.1
Glb.B	CC00295XX16	Term	39.8571	female	43.43	71	8.56757
Glb.B	CC00298XX19	Term	41.7143	male	42	217	16.3103
Glb.B	CC00299XX20	Term	38.5714	male	39	161	16
Glb.B	CC00300XX03	Term	40.8571	male	41	109	14.0588
Glb.B	CC00302XX05	Term	39.7143	male	40.86	155	15.9615
Glb.B	CC00304XX07	Term	41	female	41.14	169	19.4211
Glb.B	CC00305XX08	Preterm	31.8571	female	41.14	82	14.2727
Glb.B	CC00306XX09	Term	39.7143	male	40.29	118	11.9773
Glb.B	CC00308XX11	Term	37.2857	female	37.43	180	10.32
Glb.B	CC00316XX11	Term	41.8571	female	44.43	68	11
Glb.B	CC00319XX14	Term	41.2857	female	41.71	219	10
Glb.B	CC00326XX13	Preterm	35.4286	male	42.86	129	15.6129
Glb.B	CC00332XX11	Term	39	male	41.57	64	10.875
Glb.B	CC00335XX14	Term	39	male	43.14	131	14.64
Glb.B	CC00336XX15	Term	40.5714	male	44.86	113	19.4545
Glb.B	CC00337XX16	Term	37.4286	male	39.29	110	12
Glb.B	CC00338AN17	Term	37.1429	male	37.71	86	18.4483
Glb.B	CC00341XX12	Term	39	male	39.29	172	15.1875
Glb.B	CC00343XX14	Term	40.1429	male	42	75	11.4516
Glb.B	CC00347XX18	Term	41.1429	male	41.43	152	13.28
Glb.B	CC00349XX20	Term	41.2857	female	42.43	114	8.94118
Glb.B	CC00352XX06	Term	41.8571	male	43.86	134	21.1364
Glb.B	CC00353XX07	Term	38.1429	male	38.43	173	15.0455
Glb.B	CC00354XX08	Term	41.8571	female	42.43	109	14.7778
Glb.B	CC00355XX09	Term	38.7143	male	38.86	168	15.5854
Glb.B	CC00357XX11	Term	41	male	41.71	136	15.64
Glb.B	CC00358XX12	Term	39.1429	male	39.43	101	15.7778
Glb.B	CC00361XX07	Preterm	32.2857	male	39.86	71	12.9
Glb.B	CC00362XX08	Term	39.4286	female	40.29	88	9.71429
Glb.B	CC00366XX12	Term	40.8571	male	41.43	176	18.4857
Glb.B	CC00367XX13	Term	39.5714	male	39.86	74	12.0769
Glb.B	CC00368XX14	Term	40.8571	male	41.14	213	25.1176
Glb.B	CC00370XX08	Term	40.4286	male	40.86	44	10.4762
Glb.B	CC00371XX09	Term	40	male	42.57	105	16.4444
Glb.B	CC00376XX14	Term	39.2857	female	40.57	47	11.3846
Glb.B	CC00377XX15	Term	38.7143	female	40.71	95	15.3548
Glb.B	CC00380XX10	Term	40.8571	male	41.43	40	16.1579
Glb.B	CC00382XX12	Term	40.8571	female	43	198	18.7838
Glb.B	CC00383XX13	Term	40	female	41.71	167	15.75
Glb.B	CC00385XX15	Preterm	35.5714	male	40	181	11.125
Glb.B	CC00388XX18	Preterm	34.4286	female	41.43	112	7.86957
Glb.B	CC00389XX19	Preterm	28.7143	male	38.43	23	13.6786
Glb.B	CC00399XX21	Term	41.7143	male	42.86	207	23.0789
Glb.B	CC00400XX04	Term	40	male	40.29	88	13.9
Glb.B	CC00403XX07	Term	38	male	38.14	188	15.5789
Glb.B	CC00404XX08	Term	37.4286	female	37.57	201	24.8611
Glb.B	CC00406XX10	Preterm	35.8571	male	39.71	137	14.9286
Glb.B	CC00407BN11	Preterm	35.1429	male	42	39	10.5789
Glb.B	CC00408XX12	Term	40.7143	male	41	139	15.625
Glb.B	CC00411XX07	Term	40	male	40.57	73	13.1304
Glb.B	CC00412XX08	Term	37.7143	male	38	137	13.24
Glb.B	CC00413XX09	Term	39.1429	female	39.29	181	16.2188
Glb.B	CC00417XX13	Term	40.8571	male	41.29	191	11.9655
Glb.B	CC00418AN14	Preterm	36	female	39.57	49	13.1351
Glb.B	CC00421BN09	Term	37.4286	male	38.14	110	13.8333
Glb.B	CC00422XX10	Preterm	36.4286	female	37.14	90	20.7
Glb.B	CC00424XX12	Term	41	female	41.29	47	11.5455
Glb.B	CC00425XX13	Term	42.1429	male	42.71	114	12.2222
Glb.B	CC00426XX14	Term	39.2857	male	39.71	141	16.2812
Glb.B	CC00427XX15	Term	39.2857	female	39.86	175	16.1765
Glb.B	CC00428XX16	Term	40.5714	male	40.86	79	21.625
Glb.B	CC00430XX10	Term	39.1429	male	44	106	17.9259
Glb.B	CC00431XX11	Term	41.7143	male	43.86	186	9.775
Glb.B	CC00433XX13	Term	42.1429	female	42.43	67	9.75
Glb.B	CC00434AN14	Term	37.8571	female	38.86	157	14.9
Glb.B	CC00438XX18	Term	41.1429	female	43.43	44	11.4737
Glb.B	CC00440XX12	Term	38.7143	female	41.43	190	22.619
Glb.B	CC00441XX13	Term	38.5714	female	41.14	182	10.4762
Glb.B	CC00443XX15	Term	39.7143	male	40.43	195	16.8333
Glb.B	CC00444XX16	Term	41.7143	female	42.57	17	9.42105
Glb.B	CC00445XX17	Term	38	female	38.57	167	10.7317
Glb.B	CC00446XX18	Term	41.5714	female	41.71	102	9.85
Glb.B	CC00447XX19	Term	39.4286	female	39.71	78	13.3684
Glb.B	CC00448XX20	Term	41.7143	male	42.14	99	14.2308
Glb.B	CC00449XX21	Term	40.1429	male	42.57	16	9.4375
Glb.B	CC00450XX05	Term	38.1429	female	38.43	165	10.5588
Glb.B	CC00453XX08	Term	39.7143	female	39.71	222	15.0294
Glb.B	CC00455XX10	Term	40.5714	female	42	152	13.8478
Glb.B	CC00457XX12	Term	40.8571	male	41.43	89	12.5312
Glb.B	CC00458XX13	Term	41	female	41.29	103	12.2917
Glb.B	CC00462XX09	Term	39.2857	male	40.57	168	13.2308
Glb.B	CC00465XX12	Preterm	36.8571	male	37.43	91	25.973
Glb.B	CC00466AN13	Term	37.1429	female	37.86	78	10.9565
Glb.B	CC00467XX14	Term	40.1429	male	41	40	10.4286
Glb.B	CC00475XX14	Term	41.4286	male	41.71	125	17.7
Glb.B	CC00476XX15	Term	40.4286	female	44.29	29	12.1818
Glb.B	CC00477XX16	Term	39.8571	female	41.14	223	17.5161
Glb.B	CC00480XX11	Term	41.1429	female	44	35	9.64
Glb.B	CC00481XX12	Term	41.2857	male	41.57	216	11.7083
Glb.B	CC00482XX13	Term	39	male	41.14	61	16.44
Glb.B	CC00483XX14	Term	40.1429	female	41	136	19.1579
Glb.B	CC00485XX16	Term	42	male	42.29	132	10.8519
Glb.B	CC00486XX17	Term	40.5714	female	40.71	77	10.0606
Glb.B	CC00489XX20	Preterm	28.7143	male	38.43	33	14.4423
Glb.B	CC00497XX20	Term	40.8571	male	41.29	193	9.7619
Glb.B	CC00498XX21	Term	40.5714	female	42.29	76	12.3182
Glb.B	CC00499XX22	Term	40	male	40.43	134	14.9375
Glb.B	CC00500XX05	Term	41	male	43	49	10.1875
Glb.B	CC00502XX07	Term	39.8571	male	40	201	14.6429
Glb.B	CC00507XX12	Term	39.7143	male	40.14	223	15
Glb.B	CC00511XX08	Term	40.7143	female	41	194	12.5833
Glb.B	CC00514XX11	Term	40	female	40.14	229	13.8519
Glb.B	CC00515XX12	Term	37.8571	male	38.86	66	8.65517
Glb.B	CC00516XX13	Term	40.1429	male	40.57	86	11.9048
Glb.B	CC00517XX14	Preterm	35.1429	female	42.86	88	13.3
Glb.B	CC00518XX15	Preterm	26.1429	male	42.86	151	14.7941
Glb.B	CC00525XX14	Preterm	31	female	40.86	112	13.4419
Glb.B	CC00527XX16	Term	41	male	43	217	14
Glb.B	CC00528XX17	Term	39.8571	female	43.71	179	14.2308
Glb.B	CC00529AN18	Preterm	27.4286	male	42.29	56	7.23529
Glb.B	CC00532XX13	Term	41.1429	female	41.43	86	16.5
Glb.B	CC00534XX15	Term	39	female	39.14	176	17
Glb.B	CC00535XX16	Term	41.2857	female	44.14	74	11.3
Glb.B	CC00540XX13	Term	40.7143	female	41.29	129	12.2917
Glb.B	CC00542XX15	Term	40.4286	female	42.71	119	16.5625
Glb.B	CC00544XX17	Term	41.4286	female	41.86	84	10.1875
Glb.B	CC00545XX18	Term	38.8571	male	43.29	177	13.4848
Glb.B	CC00549XX22	Term	42	female	42.14	68	12.5
Glb.B	CC00550XX06	Term	39.8571	female	40	217	13.2083
Glb.B	CC00551XX07	Term	39.7143	male	39.71	213	10
Glb.B	CC00552XX08	Term	39	male	39.14	100	11.2
Glb.B	CC00553XX09	Term	41.4286	female	41.57	184	13.6571
Glb.B	CC00557XX13	Term	41.4286	female	41.86	123	19.3684
Glb.B	CC00560XX08	Term	41.2857	male	42	113	9.83871
Glb.B	CC00564XX12	Term	40.4286	male	41.86	132	20.2195
Glb.B	CC00568XX16	Term	39.7143	male	43.57	227	10.9211
Glb.B	CC00569XX17	Preterm	34.1429	male	41.43	95	12.1923
Glb.B	CC00572BN12	Preterm	27.5714	male	44.29	44	12.52
Glb.B	CC00576XX16	Preterm	28.8571	male	42.14	64	21
Glb.B	CC00577XX17	Term	39.8571	male	41.71	120	10.3889
Glb.B	CC00580XX12	Term	41.1429	male	41.43	214	14.6875
Glb.B	CC00583XX15	Term	40.4286	female	42	55	6.6875
Glb.B	CC00584XX16	Term	41.8571	female	42	167	13.2353
Glb.B	CC00586XX18	Term	40.1429	female	40.29	98	15.4706
Glb.B	CC00588XX20	Term	38.4286	male	41.86	111	18.7179
Glb.B	CC00589XX21	Term	41.1429	female	43.57	75	13.913
Glb.B	CC00593XX17	Term	39.4286	male	40.57	132	9.47059
Glb.B	CC00594XX18	Term	39.8571	male	40	159	6.6875
Glb.B	CC00595XX19	Term	39.1429	female	39.43	196	13.6154
Glb.B	CC00597XX21	Term	38.7143	female	39.14	106	10.2105
Glb.B	CC00598XX22	Term	39.1429	female	39.29	171	14.8929
Glb.B	CC00607XX13	Term	40.5714	male	42.43	74	12.3077
Glb.B	CC00617XX15	Preterm	31.5714	male	40.14	83	9.53846
Glb.B	CC00618XX16	Preterm	27.4286	female	40.14	81	8.26923
Glb.B	CC00620XX10	Term	40.7143	female	43.86	17	6.85714
Glb.B	CC00621XX11	Preterm	29	male	43.14	197	14.697
Glb.B	CC00622XX12	Term	41.1429	female	41.57	129	14.1176
Glb.B	CC00627XX17	Preterm	36.8571	male	37	98	13.7778
Glb.B	CC00628XX18	Preterm	29.5714	female	42	55	8.05556
Glb.B	CC00637XX19	Term	39.8571	male	42	204	14.1351
Glb.B	CC00642XX16	Term	40.2857	male	42.57	9	13.1818
Glb.B	CC00647XX21	Term	37.2857	female	38.14	166	16.1935
Glb.B	CC00648XX22	Preterm	34.7143	female	44.14	140	21.7742
Glb.B	CC00649XX23	Term	39.2857	male	39.29	196	14.8
Glb.B	CC00655XX12	Term	40	male	42.29	46	13.3684
Glb.B	CC00656XX13	Term	42.2857	female	43	201	8.91667
Glb.B	CC00661XX10	Preterm	27.5714	male	39	209	18.0667
Glb.B	CC00663XX12	Term	42.2857	male	43	201	25.9474
Glb.B	CC00668XX17	Term	40.5714	male	41.86	85	10.1071
Glb.B	CC00672AN13	Preterm	28.7143	male	41.71	65	14.8095
Glb.B	CC00685XX18	Term	42	female	43.29	51	9.19048
Glb.B	CC00686XX19	Preterm	32.5714	male	39.71	25	13.8571
Glb.B	CC00693XX18	Term	40.4286	male	40.57	163	15.1714
Glb.B	CC00695XX20	Preterm	36.8571	male	39.57	80	12.6
Glb.B	CC00702AN09	Preterm	32.5714	female	44.14	151	15.1579
Glb.B	CC00705XX12	Term	39	female	41.86	134	13.875
Glb.B	CC00708XX15	Term	38.7143	female	42	119	12.1143
Glb.B	CC00712XX11	Preterm	34.5714	male	41.57	228	13.1724
Glb.B	CC00713XX12	Term	41.5714	male	42.86	12	8.33333
Glb.B	CC00714XX13	Term	40.8571	male	42.71	34	7.75
Glb.B	CC00716XX15	Term	38.7143	female	40.86	150	15.8947
Glb.B	CC00719XX18	Term	40.1429	male	41.57	175	15.1739
Glb.B	CC00731XX14	Term	40.4286	female	44.14	100	9.68421
Glb.B	CC00734XX17	Term	39.5714	female	41.86	220	20.1667
Glb.B	CC00736XX19	Term	39.8571	female	43.57	68	14.8947
Glb.B	CC00737XX20	Term	39.4286	female	41.43	127	22
Glb.B	CC00740XX15	Term	39	male	42.86	56	9.66667
Glb.B	CC00741XX16	Term	41.1429	female	43	98	10.7059
Glb.B	CC00744XX19	Term	38.8571	female	41.29	23	13.7407
Glb.B	CC00747XX22	Preterm	29.4286	male	39.43	194	25.1591
Glb.B	CC00768XX18	Preterm	36.5714	male	43	86	11
Glb.B	CC00769XX19	Term	40.7143	male	41	199	12.3333
Glb.B	CC00771XX13	Preterm	35.5714	male	39.71	51	9.13333
Glb.B	CC00783XX17	Term	40.7143	male	40.86	202	10.9474
Glb.B	CC00789XX23	Term	41.2857	female	42	86	15
Glb.B	CC00791XX17	Term	39.5714	female	43	116	11.7143
Glb.B	CC00792XX18	Preterm	33.2857	male	40.43	65	15.0588
Glb.B	CC00798XX24	Term	39	male	42	83	13.3667
Glb.B	CC00799XX25	Term	42	male	44	84	8.40909
Glb.B	CC00802XX10	Preterm	29.8571	female	40	181	12.6923
Glb.B	CC00810XX10	Term	38.5714	male	40.71	118	14.0588
Glb.B	CC00815XX15	Term	37.7143	female	42.57	52	10.7
Glb.B	CC00818XX18	Term	41.1429	female	42.57	193	10.3684
Glb.B	CC00822XX14	Term	38.8571	male	40.57	171	11.963
Glb.B	CC00823XX15	Preterm	30.7143	male	41.71	146	15.8
Glb.B	CC00830XX14	Preterm	30.4286	female	39.57	182	21.9111
Glb.B	CC00838XX22	Preterm	31.7143	female	40	28	16.3261
Glb.B	CC00839XX23	Term	42	male	44.71	221	10.4231
Glb.B	CC00843XX19	Term	40	male	40.71	113	13.6364
Glb.B	CC00845BN21	Preterm	34.8571	male	40.57	14	14.1667
Glb.B	CC00846XX22	Term	40.4286	male	43.29	13	13.3333
Glb.B	CC00850XX09	Term	40.7143	female	40.86	202	11.75
Glb.B	CC00851XX10	Term	38.2857	male	42.71	204	19.4483
Glb.B	CC00852XX11	Term	40	female	43.43	124	12.3636
Glb.B	CC00855XX14	Preterm	29.8571	female	43.57	134	11.0714
Glb.B	CC00856XX15	Term	41	male	44.29	147	16.1875
Glb.B	CC00861XX12	Term	41.7143	male	44	43	14.56
Glb.B	CC00865XX16	Term	40	female	41.71	148	9.08696
Glb.B	CC00867XX18	Preterm	26.4286	female	40.14	225	24.7105
Glb.B	CC00868XX19	Term	39.2857	male	42.43	55	12.2381
Glb.B	CC00871XX14	Term	40.2857	male	41.71	52	10
Glb.B	CC00874XX17	Term	42.7143	male	44.71	227	16.8889
Glb.B	CC00875XX18	Term	40.8571	male	43	16	20.5
Glb.B	CC00876XX19	Term	40.4286	female	41.14	59	12.5909
Glb.B	CC00879XX22	Term	40.1429	female	43.71	159	11.6316
Glb.B	CC00882XX17	Term	39.7143	male	42.14	120	13.6087
Glb.B	CC00884XX19	Term	40.4286	female	43.43	124	8.22727
Glb.B	CC00886XX21	Term	38.7143	male	40.71	146	13.6562
Glb.B	CC00890XX17	Term	41.5714	male	43.71	152	12.6667
Glb.B	CC00891XX18	Preterm	32.1429	male	43.71	147	11.9355
Glb.B	CC00897XX24	Term	42	male	44	9	7.66667
Glb.B	CC00898XX25	Term	37.5714	male	40.29	88	15.1724
Glb.B	CC00908XX17	Term	40.4286	male	42.43	71	14.9545
Glb.B	CC00909XX18	Term	38.4286	female	42.29	69	14.3182
Glb.B	CC00911XX12	Term	37	male	40.29	112	14
Glb.B	CC00914XX15	Term	41.1429	male	43.29	37	8.18182
Glb.B	CC00915XX16	Term	38.4286	female	40.14	40	13.7692
Glb.B	CC00917XX18	Term	40	female	43.43	206	17.4722
Glb.B	CC00924XX17	Term	38.8571	male	40.57	227	14.9655
Glb.B	CC00925XX18	Term	41.7143	male	43.43	82	12.0833
Glb.B	CC00929XX22	Term	41.8571	female	43.57	141	16.9565
Glb.B	CC00930XX15	Term	40.1429	male	42	47	9.89286
Glb.B	CC00938XX23	Term	37.1429	male	40.71	204	10.5854
Glb.B	CC00940XX17	Term	41.1429	male	43.71	14	14.4375
Glb.B	CC00947XX24	Term	39.8571	male	43.29	153	12.3913
Glb.B	CC00948XX25	Term	41.7143	female	43.29	41	8.5
Glb.B	CC00955XX15	Preterm	27.8571	male	40	100	12.64
Glb.B	CC00956XX16	Term	39.4286	female	41.29	102	25.5366
Glb.B	CC00958XX18	Term	40.7143	male	43.43	83	8.21429
Glb.B	CC00962XX14	Term	40.5714	male	42.29	70	12.2258
Glb.B	CC00966XX18	Term	40.1429	female	42.57	100	11.9231
Glb.B	CC00967XX19	Term	38.4286	male	41.57	102	10.5833
Glb.B	CC00974XX18	Term	39.7143	female	42.71	187	12.5806
Glb.B	CC00976XX20	Term	41.5714	female	43.29	199	28.1282
Glb.B	CC00980XX16	Term	41.2857	male	43.57	102	14.6364
Glb.B	CC00982XX18	Term	40.7143	male	42.57	99	15.7632
Glb.B	CC00987XX23	Term	40.8571	male	43.57	89	13.2273
Glb.B	CC00997BN25	Preterm	23.7143	female	43.43	85	15.9143
Glb.B	CC01004XX06	Term	39	female	41.14	60	11.45
Glb.B	CC01005XX07	Preterm	32.7143	male	41.86	209	13.875
Glb.B	CC01007XX09	Term	38.5714	male	40.86	55	7.58824
Glb.B	CC01011XX05	Preterm	34	female	42.29	19	10.32
Glb.B	CC01014XX08	Term	40.2857	male	41.86	45	6.9
Glb.B	CC01015XX09	Term	38.1429	female	43.43	17	9.80769
Glb.B	CC01022XX08	Term	39.7143	male	42	218	17.1613
Glb.B	CC01023XX09	Term	42	female	43.86	116	9.35
Glb.B	CC01027XX13	Term	41.1429	male	43.71	102	10.4091
Glb.B	CC01029XX15	Term	41.2857	female	43.57	190	6.42857
Glb.B	CC01032XX10	Term	40.7143	male	43	179	9.6129
Glb.B	CC01037XX15	Term	40.7143	female	41	120	9.94737
Glb.B	CC01041XX11	Term	40.4286	female	44	190	16.95
Glb.B	CC01044XX14	Term	40	female	43	89	12.2667
Glb.B	CC01046XX16	Preterm	33.4286	female	40.86	70	19.0882
Glb.B	CC01047XX17	Term	40.7143	female	43.86	23	10.2667
Glb.B	CC01050XX03	Term	41.8571	female	43.43	25	8.875
Glb.B	CC01051XX04	Term	40.7143	female	43	22	11.9259
Glb.B	CC01055XX08	Term	40.8571	male	43.29	6	13.5
Glb.B	CC01059AN12	Preterm	32.1429	female	42.86	40	14.1538
Glb.B	CC01070XX07	Term	39.1429	male	41.43	170	13.5333
Glb.B	CC01082XX11	Term	39.2857	male	41.43	111	11.4138
Glb.B	CC01084XX13	Term	39.2857	female	41.29	112	11.1034
Glb.B	CC01086XX15	Term	38.7143	male	41.29	56	16.5263
Glb.B	CC01087XX16	Term	40.4286	female	42.43	99	7
Glb.B	CC01093AN14	Term	37.1429	female	43.86	54	17.56
Glb.B	CC01096XX17	Term	41.8571	female	43.57	225	18.3261
Glb.B	CC01103XX06	Term	42	male	44	219	17.7368
Glb.B	CC01104XX07	Preterm	35.4286	male	39.43	18	20.4483
Glb.B	CC01111XX06	Preterm	35.7143	male	40.71	45	9.85714
Glb.B	CC01145XX16	Term	37.7143	female	44.71	104	14.1154
Glb.B	CC01176XX14	Term	39.8571	male	40.14	212	13.3462
Glb.B	CC01190XX12	Term	40.1429	female	42.14	70	13.75
Glb.B	CC01191XX13	Term	37.4286	female	41.29	183	14.1765
Glb.B	CC01194XX16	Term	42	female	43.86	77	15.2857
Glb.B	CC01195XX17	Term	39	female	41.14	17	13.5789
Glb.B	CC01198XX20	Term	41.5714	female	42	116	16.7059
Glb.B	CC01200XX04	Term	38.8571	female	41.43	94	13.2258
Glb.B	CC01207XX11	Term	40.2857	male	43	190	30.814
Glb.B	CC01209XX13	Preterm	36.1429	male	37.86	59	10.5135
Glb.B	CC01215XX11	Term	41.7143	male	42	168	8.5
Glb.B	CC01223XX11	Term	38.7143	female	40.86	154	14.8462
Glb.C	CC00056XX07	Term	41	male	41.14	202	18.6154
Glb.C	CC00057XX08	Term	41.1429	female	41.29	202	11.55
Glb.C	CC00058XX09	Term	40.2857	male	40.57	177	9.875
Glb.C	CC00065XX08	Term	40.4286	male	40.71	124	12.7222
Glb.C	CC00068XX11	Term	40.4286	female	40.71	192	13.0476
Glb.C	CC00069XX12	Term	39.1429	male	39.57	210	14.6957
Glb.C	CC00070XX05	Term	37.4286	female	37.71	107	21.5263
Glb.C	CC00071XX06	Term	39.8571	female	40.43	136	10.9583
Glb.C	CC00072XX07	Term	39.5714	female	40	67	16.9091
Glb.C	CC00073XX08	Term	40.7143	male	41	78	17.0833
Glb.C	CC00078XX13	Term	40.1429	male	40.71	120	15
Glb.C	CC00079XX14	Term	41.2857	male	41.57	93	18.4737
Glb.C	CC00082XX09	Term	39.4286	male	39.71	202	12.5882
Glb.C	CC00083XX10	Term	42	male	42.29	154	11.2857
Glb.C	CC00085XX12	Term	41.5714	female	41.86	72	23.5455
Glb.C	CC00088XX15	Term	40.2857	female	40.86	163	14.8421
Glb.C	CC00089XX16	Term	40.4286	male	41.29	80	9.84615
Glb.C	CC00094AN13	Term	37.1429	male	38.14	107	12.5
Glb.C	CC00095XX14	Term	38.5714	male	38.71	172	14.8824
Glb.C	CC00096XX15	Term	39.5714	male	39.86	140	17.037
Glb.C	CC00097XX16	Term	42	female	42.57	161	21
Glb.C	CC00098AN17	Preterm	36.5714	male	37.43	86	8.33333
Glb.C	CC00100XX01	Term	39.8571	female	40	91	16.0526
Glb.C	CC00102XX03	Term	38.8571	female	39.14	125	12.3158
Glb.C	CC00104XX05	Term	41.2857	male	41.71	211	15.7222
Glb.C	CC00107XX08	Term	39.1429	female	41.29	34	13.8333
Glb.C	CC00109XX10	Term	37.2857	female	37.43	131	16.3333
Glb.C	CC00110XX03	Term	40.7143	male	43.29	171	9.55556
Glb.C	CC00111XX04	Term	40.4286	female	40.86	176	15.8919
Glb.C	CC00113XX06	Term	41.4286	female	41.71	229	10.75
Glb.C	CC00114XX07	Term	39.1429	male	39.43	191	15.0417
Glb.C	CC00117XX10	Term	41.5714	male	42.14	122	19.9545
Glb.C	CC00118XX11	Term	40.5714	male	40.86	201	13.95
Glb.C	CC00119XX12	Term	40.4286	male	43.71	45	19.8125
Glb.C	CC00120XX05	Term	39.8571	male	40.14	96	13.2105
Glb.C	CC00122XX07	Term	37.4286	male	38.29	62	8.32
Glb.C	CC00127XX12	Term	41.5714	female	41.86	152	17.9286
Glb.C	CC00129BN14	Preterm	36.2857	female	37	179	13.1
Glb.C	CC00130XX07	Term	40.8571	male	43.43	208	19.1333
Glb.C	CC00131XX08	Term	39	male	39.14	170	15.9615
Glb.C	CC00132XX09	Preterm	36.5714	male	37	133	8.6
Glb.C	CC00133XX10	Preterm	36.4286	female	37	109	12.2
Glb.C	CC00134XX11	Term	40.8571	male	44.43	223	12.9583
Glb.C	CC00135BN12	Preterm	34.1429	female	41	139	11.5357
Glb.C	CC00138XX15	Term	41.4286	female	41.57	70	12.6667
Glb.C	CC00143BN12	Term	38.1429	female	38.29	201	19.3158
Glb.C	CC00144XX13	Term	39.7143	male	40	150	13.5833
Glb.C	CC00150AN02	Term	37.4286	female	41	14	11.3333
Glb.C	CC00153XX05	Term	39.1429	male	41.57	198	3
Glb.C	CC00157XX09	Term	39.2857	male	39.43	162	13.3684
Glb.C	CC00158XX10	Term	39.5714	female	40.29	99	19.625
Glb.C	CC00159XX11	Term	41.1429	female	41.43	63	15.6667
Glb.C	CC00165XX09	Term	40.4286	female	41.14	97	14.6957
Glb.C	CC00167XX11	Term	38.2857	male	43.43	35	19.2667
Glb.C	CC00168XX12	Term	40.1429	male	43.86	211	10.0625
Glb.C	CC00170XX06	Term	37.8571	male	38.43	90	14.2174
Glb.C	CC00172AN08	Term	37.2857	male	37.86	55	15.1739
Glb.C	CC00174XX10	Term	38.7143	female	41.43	34	14.8
Glb.C	CC00176XX12	Term	41.2857	male	43.57	127	23
Glb.C	CC00180XX08	Term	41.7143	male	42.29	82	19.3
Glb.C	CC00181XX09	Term	40.4286	female	40.86	152	4.66667
Glb.C	CC00184XX12	Term	41.2857	female	44.71	202	9
Glb.C	CC00185XX13	Term	40	female	40.71	157	13.3043
Glb.C	CC00186BN14	Preterm	36.4286	female	45.14	185	8.08333
Glb.C	CC00187XX15	Term	39.1429	male	41.71	98	15.9444
Glb.C	CC00188XX16	Term	39.1429	male	42.86	141	10.6667
Glb.C	CC00189XX17	Term	40.2857	male	40.29	150	9.7
Glb.C	CC00191XX11	Preterm	32.7143	male	40.43	201	14.6552
Glb.C	CC00192AN12	Preterm	34.7143	male	37.29	119	11.8947
Glb.C	CC00195XX15	Term	40.1429	female	44.29	19	19.8387
Glb.C	CC00196XX16	Term	39.5714	female	42.29	43	29.4706
Glb.C	CC00197XX17	Term	39.4286	female	43.14	74	14
Glb.C	CC00200XX02	Term	40.2857	male	44.43	162	18.2632
Glb.C	CC00201XX03	Term	40.2857	female	44.14	144	14.4516
Glb.C	CC00202XX04	Term	38.5714	male	39.29	46	10.6
Glb.C	CC00203XX05	Term	40.7143	male	40.86	220	11.8387
Glb.C	CC00204XX06	Term	38.5714	male	38.86	202	12.3333
Glb.C	CC00205XX07	Term	39.4286	female	39.71	89	14
Glb.C	CC00206XX08	Term	40.7143	female	40.86	125	25.75
Glb.C	CC00207XX09	Term	39	female	39.14	173	10.3
Glb.C	CC00209XX11	Term	41.1429	female	42.86	172	12.3636
Glb.C	CC00219XX13	Term	40.2857	male	42.29	146	15.9355
Glb.C	CC00232XX10	Term	39.5714	female	44.14	41	14.2759
Glb.C	CC00233XX11	Term	40.7143	female	43.29	55	22.7742
Glb.C	CC00237XX15	Preterm	36.8571	female	37.14	45	33.5263
Glb.C	CC00244XX14	Preterm	36.8571	female	37.57	94	13.0526
Glb.C	CC00245BN15	Preterm	31.7143	male	43	105	14.0714
Glb.C	CC00251XX04	Term	40.7143	female	43.57	94	12.2963
Glb.C	CC00252XX05	Term	40.1429	male	43.14	108	16.2222
Glb.C	CC00258XX11	Term	39.1429	male	42.86	30	15.25
Glb.C	CC00260XX05	Term	39.1429	female	39.71	192	10.6
Glb.C	CC00265XX10	Term	40.1429	male	40.43	194	16.0556
Glb.C	CC00270XX07	Term	41.5714	male	41.86	181	12.5806
Glb.C	CC00271XX08	Preterm	35.5714	female	41.29	118	10.55
Glb.C	CC00272XX09	Term	40.2857	male	42.57	106	20.3333
Glb.C	CC00284BN13	Preterm	30.7143	male	41.29	77	15.8636
Glb.C	CC00286XX15	Term	40.8571	male	44.43	24	14.0714
Glb.C	CC00287BN16	Preterm	36.8571	male	38.71	121	13.9524
Glb.C	CC00289XX18	Term	39	female	39.43	136	8.92857
Glb.C	CC00291XX12	Term	37.8571	male	40.29	116	12.2
Glb.C	CC00295XX16	Term	39.8571	female	43.43	71	14.04
Glb.C	CC00298XX19	Term	41.7143	male	42	217	13.9375
Glb.C	CC00299XX20	Term	38.5714	male	39	161	8.86957
Glb.C	CC00300XX03	Term	40.8571	male	41	109	12.1304
Glb.C	CC00302XX05	Term	39.7143	male	40.86	155	13.2083
Glb.C	CC00304XX07	Term	41	female	41.14	169	12.3846
Glb.C	CC00305XX08	Preterm	31.8571	female	41.14	82	12.6786
Glb.C	CC00306XX09	Term	39.7143	male	40.29	118	11.5
Glb.C	CC00308XX11	Term	37.2857	female	37.43	180	9.17391
Glb.C	CC00316XX11	Term	41.8571	female	44.43	68	17.04
Glb.C	CC00319XX14	Term	41.2857	female	41.71	219	15
Glb.C	CC00326XX13	Preterm	35.4286	male	42.86	129	10.0909
Glb.C	CC00332XX11	Term	39	male	41.57	64	12.3871
Glb.C	CC00335XX14	Term	39	male	43.14	131	13.0323
Glb.C	CC00336XX15	Term	40.5714	male	44.86	113	17.625
Glb.C	CC00337XX16	Term	37.4286	male	39.29	110	13.1429
Glb.C	CC00338AN17	Term	37.1429	male	37.71	86	8.52941
Glb.C	CC00341XX12	Term	39	male	39.29	172	17.25
Glb.C	CC00343XX14	Term	40.1429	male	42	75	16.0667
Glb.C	CC00347XX18	Term	41.1429	male	41.43	152	23.5714
Glb.C	CC00349XX20	Term	41.2857	female	42.43	114	16.069
Glb.C	CC00352XX06	Term	41.8571	male	43.86	134	27.8696
Glb.C	CC00353XX07	Term	38.1429	male	38.43	173	10.5714
Glb.C	CC00354XX08	Term	41.8571	female	42.43	109	14.4375
Glb.C	CC00355XX09	Term	38.7143	male	38.86	168	6.55556
Glb.C	CC00357XX11	Term	41	male	41.71	136	19.4783
Glb.C	CC00358XX12	Term	39.1429	male	39.43	101	18.125
Glb.C	CC00361XX07	Preterm	32.2857	male	39.86	71	12.4167
Glb.C	CC00362XX08	Term	39.4286	female	40.29	88	9.875
Glb.C	CC00366XX12	Term	40.8571	male	41.43	176	11.7857
Glb.C	CC00367XX13	Term	39.5714	male	39.86	74	14.5263
Glb.C	CC00368XX14	Term	40.8571	male	41.14	213	14.4444
Glb.C	CC00370XX08	Term	40.4286	male	40.86	44	22.95
Glb.C	CC00371XX09	Term	40	male	42.57	105	15.4
Glb.C	CC00376XX14	Term	39.2857	female	40.57	47	15.8529
Glb.C	CC00377XX15	Term	38.7143	female	40.71	95	13.9231
Glb.C	CC00380XX10	Term	40.8571	male	41.43	40	14.3226
Glb.C	CC00382XX12	Term	40.8571	female	43	198	9.6
Glb.C	CC00383XX13	Term	40	female	41.71	167	9.18182
Glb.C	CC00385XX15	Preterm	35.5714	male	40	181	19.8077
Glb.C	CC00388XX18	Preterm	34.4286	female	41.43	112	13.1786
Glb.C	CC00389XX19	Preterm	28.7143	male	38.43	23	12.125
Glb.C	CC00399XX21	Term	41.7143	male	42.86	207	11.1053
Glb.C	CC00400XX04	Term	40	male	40.29	88	11.9333
Glb.C	CC00403XX07	Term	38	male	38.14	188	14.5882
Glb.C	CC00404XX08	Term	37.4286	female	37.57	201	12.2222
Glb.C	CC00406XX10	Preterm	35.8571	male	39.71	137	18.1053
Glb.C	CC00407BN11	Preterm	35.1429	male	42	39	23.381
Glb.C	CC00408XX12	Term	40.7143	male	41	139	16.2
Glb.C	CC00411XX07	Term	40	male	40.57	73	21.6957
Glb.C	CC00412XX08	Term	37.7143	male	38	137	13.32
Glb.C	CC00413XX09	Term	39.1429	female	39.29	181	11.6667
Glb.C	CC00417XX13	Term	40.8571	male	41.29	191	9.33333
Glb.C	CC00418AN14	Preterm	36	female	39.57	49	12.7391
Glb.C	CC00421BN09	Term	37.4286	male	38.14	110	13.1429
Glb.C	CC00422XX10	Preterm	36.4286	female	37.14	90	9.125
Glb.C	CC00424XX12	Term	41	female	41.29	47	20.7407
Glb.C	CC00425XX13	Term	42.1429	male	42.71	114	20.3824
Glb.C	CC00426XX14	Term	39.2857	male	39.71	141	9.6
Glb.C	CC00427XX15	Term	39.2857	female	39.86	175	12.3846
Glb.C	CC00428XX16	Term	40.5714	male	40.86	79	15.2222
Glb.C	CC00430XX10	Term	39.1429	male	44	106	21.4
Glb.C	CC00431XX11	Term	41.7143	male	43.86	186	9.45455
Glb.C	CC00433XX13	Term	42.1429	female	42.43	67	15.7917
Glb.C	CC00434AN14	Term	37.8571	female	38.86	157	12.8182
Glb.C	CC00438XX18	Term	41.1429	female	43.43	44	9.38462
Glb.C	CC00440XX12	Term	38.7143	female	41.43	190	10.5
Glb.C	CC00441XX13	Term	38.5714	female	41.14	182	12.9655
Glb.C	CC00443XX15	Term	39.7143	male	40.43	195	13.4286
Glb.C	CC00444XX16	Term	41.7143	female	42.57	17	14.5
Glb.C	CC00445XX17	Term	38	female	38.57	167	8.375
Glb.C	CC00446XX18	Term	41.5714	female	41.71	102	13.3478
Glb.C	CC00447XX19	Term	39.4286	female	39.71	78	17.9412
Glb.C	CC00448XX20	Term	41.7143	male	42.14	99	16.2727
Glb.C	CC00449XX21	Term	40.1429	male	42.57	16	23.1538
Glb.C	CC00450XX05	Term	38.1429	female	38.43	165	8.8125
Glb.C	CC00453XX08	Term	39.7143	female	39.71	222	12.7143
Glb.C	CC00455XX10	Term	40.5714	female	42	152	5.92308
Glb.C	CC00457XX12	Term	40.8571	male	41.43	89	5.57143
Glb.C	CC00458XX13	Term	41	female	41.29	103	13.8077
Glb.C	CC00462XX09	Term	39.2857	male	40.57	168	11.0294
Glb.C	CC00465XX12	Preterm	36.8571	male	37.43	91	11.6923
Glb.C	CC00466AN13	Term	37.1429	female	37.86	78	10.3636
Glb.C	CC00467XX14	Term	40.1429	male	41	40	16.7727
Glb.C	CC00475XX14	Term	41.4286	male	41.71	125	17.1739
Glb.C	CC00476XX15	Term	40.4286	female	44.29	29	19.3
Glb.C	CC00477XX16	Term	39.8571	female	41.14	223	19.5
Glb.C	CC00480XX11	Term	41.1429	female	44	35	15.4545
Glb.C	CC00481XX12	Term	41.2857	male	41.57	216	16.3889
Glb.C	CC00482XX13	Term	39	male	41.14	61	15.5
Glb.C	CC00483XX14	Term	40.1429	female	41	136	19.125
Glb.C	CC00485XX16	Term	42	male	42.29	132	17.3333
Glb.C	CC00486XX17	Term	40.5714	female	40.71	77	13.12
Glb.C	CC00489XX20	Preterm	28.7143	male	38.43	33	9.89655
Glb.C	CC00497XX20	Term	40.8571	male	41.29	193	14.5714
Glb.C	CC00498XX21	Term	40.5714	female	42.29	76	13.931
Glb.C	CC00499XX22	Term	40	male	40.43	134	10.4375
Glb.C	CC00500XX05	Term	41	male	43	49	22.7917
Glb.C	CC00502XX07	Term	39.8571	male	40	201	13.7
Glb.C	CC00507XX12	Term	39.7143	male	40.14	223	13.0476
Glb.C	CC00511XX08	Term	40.7143	female	41	194	11.7692
Glb.C	CC00514XX11	Term	40	female	40.14	229	9.04167
Glb.C	CC00515XX12	Term	37.8571	male	38.86	66	8.89474
Glb.C	CC00516XX13	Term	40.1429	male	40.57	86	13.0455
Glb.C	CC00517XX14	Preterm	35.1429	female	42.86	88	5.9
Glb.C	CC00518XX15	Preterm	26.1429	male	42.86	151	11.5417
Glb.C	CC00525XX14	Preterm	31	female	40.86	112	11.5263
Glb.C	CC00527XX16	Term	41	male	43	217	16.7222
Glb.C	CC00528XX17	Term	39.8571	female	43.71	179	7.88235
Glb.C	CC00529AN18	Preterm	27.4286	male	42.29	56	12.0645
Glb.C	CC00532XX13	Term	41.1429	female	41.43	86	26.5294
Glb.C	CC00534XX15	Term	39	female	39.14	176	10.1053
Glb.C	CC00535XX16	Term	41.2857	female	44.14	74	17.2381
Glb.C	CC00540XX13	Term	40.7143	female	41.29	129	11
Glb.C	CC00542XX15	Term	40.4286	female	42.71	119	22.3158
Glb.C	CC00544XX17	Term	41.4286	female	41.86	84	15.1429
Glb.C	CC00545XX18	Term	38.8571	male	43.29	177	11.125
Glb.C	CC00549XX22	Term	42	female	42.14	68	15
Glb.C	CC00550XX06	Term	39.8571	female	40	217	14.3
Glb.C	CC00551XX07	Term	39.7143	male	39.71	213	9.875
Glb.C	CC00552XX08	Term	39	male	39.14	100	8.88889
Glb.C	CC00553XX09	Term	41.4286	female	41.57	184	13.9412
Glb.C	CC00557XX13	Term	41.4286	female	41.86	123	20.2174
Glb.C	CC00560XX08	Term	41.2857	male	42	113	12.75
Glb.C	CC00564XX12	Term	40.4286	male	41.86	132	11.5263
Glb.C	CC00568XX16	Term	39.7143	male	43.57	227	11.3846
Glb.C	CC00569XX17	Preterm	34.1429	male	41.43	95	12.5517
Glb.C	CC00572BN12	Preterm	27.5714	male	44.29	44	15.5588
Glb.C	CC00576XX16	Preterm	28.8571	male	42.14	64	9.09091
Glb.C	CC00577XX17	Term	39.8571	male	41.71	120	12.125
Glb.C	CC00580XX12	Term	41.1429	male	41.43	214	20.85
Glb.C	CC00583XX15	Term	40.4286	female	42	55	26.7778
Glb.C	CC00584XX16	Term	41.8571	female	42	167	10.8462
Glb.C	CC00586XX18	Term	40.1429	female	40.29	98	12.1176
Glb.C	CC00588XX20	Term	38.4286	male	41.86	111	10.7692
Glb.C	CC00589XX21	Term	41.1429	female	43.57	75	16.2381
Glb.C	CC00593XX17	Term	39.4286	male	40.57	132	12.1034
Glb.C	CC00594XX18	Term	39.8571	male	40	159	14.5769
Glb.C	CC00595XX19	Term	39.1429	female	39.43	196	7.4
Glb.C	CC00597XX21	Term	38.7143	female	39.14	106	20.4286
Glb.C	CC00598XX22	Term	39.1429	female	39.29	171	17.9583
Glb.C	CC00607XX13	Term	40.5714	male	42.43	74	11.6875
Glb.C	CC00617XX15	Preterm	31.5714	male	40.14	83	6.25
Glb.C	CC00618XX16	Preterm	27.4286	female	40.14	81	14.4783
Glb.C	CC00620XX10	Term	40.7143	female	43.86	17	17.1739
Glb.C	CC00621XX11	Preterm	29	male	43.14	197	10.1154
Glb.C	CC00622XX12	Term	41.1429	female	41.57	129	16.75
Glb.C	CC00627XX17	Preterm	36.8571	male	37	98	14.1111
Glb.C	CC00628XX18	Preterm	29.5714	female	42	55	14.6176
Glb.C	CC00637XX19	Term	39.8571	male	42	204	8.5625
Glb.C	CC00642XX16	Term	40.2857	male	42.57	9	13.48
Glb.C	CC00647XX21	Term	37.2857	female	38.14	166	9.38462
Glb.C	CC00648XX22	Preterm	34.7143	female	44.14	140	10.6
Glb.C	CC00649XX23	Term	39.2857	male	39.29	196	18.1538
Glb.C	CC00655XX12	Term	40	male	42.29	46	20
Glb.C	CC00656XX13	Term	42.2857	female	43	201	8.07143
Glb.C	CC00661XX10	Preterm	27.5714	male	39	209	15.7826
Glb.C	CC00663XX12	Term	42.2857	male	43	201	15.931
Glb.C	CC00668XX17	Term	40.5714	male	41.86	85	17.8
Glb.C	CC00672AN13	Preterm	28.7143	male	41.71	65	18.1154
Glb.C	CC00685XX18	Term	42	female	43.29	51	18.7419
Glb.C	CC00686XX19	Preterm	32.5714	male	39.71	25	11.0526
Glb.C	CC00693XX18	Term	40.4286	male	40.57	163	12.7368
Glb.C	CC00695XX20	Preterm	36.8571	male	39.57	80	10.2941
Glb.C	CC00702AN09	Preterm	32.5714	female	44.14	151	25.2308
Glb.C	CC00705XX12	Term	39	female	41.86	134	17
Glb.C	CC00708XX15	Term	38.7143	female	42	119	7.91667
Glb.C	CC00712XX11	Preterm	34.5714	male	41.57	228	8.18182
Glb.C	CC00713XX12	Term	41.5714	male	42.86	12	11.871
Glb.C	CC00714XX13	Term	40.8571	male	42.71	34	19.9545
Glb.C	CC00716XX15	Term	38.7143	female	40.86	150	18.9412
Glb.C	CC00719XX18	Term	40.1429	male	41.57	175	11.8148
Glb.C	CC00731XX14	Term	40.4286	female	44.14	100	20.68
Glb.C	CC00734XX17	Term	39.5714	female	41.86	220	16.6667
Glb.C	CC00736XX19	Term	39.8571	female	43.57	68	16.6154
Glb.C	CC00737XX20	Term	39.4286	female	41.43	127	13.6
Glb.C	CC00740XX15	Term	39	male	42.86	56	19.8148
Glb.C	CC00741XX16	Term	41.1429	female	43	98	20.3214
Glb.C	CC00744XX19	Term	38.8571	female	41.29	23	11
Glb.C	CC00747XX22	Preterm	29.4286	male	39.43	194	8.25
Glb.C	CC00768XX18	Preterm	36.5714	male	43	86	16.8846
Glb.C	CC00769XX19	Term	40.7143	male	41	199	10.1667
Glb.C	CC00771XX13	Preterm	35.5714	male	39.71	51	7.1
Glb.C	CC00783XX17	Term	40.7143	male	40.86	202	13.25
Glb.C	CC00789XX23	Term	41.2857	female	42	86	16.6087
Glb.C	CC00791XX17	Term	39.5714	female	43	116	11.5625
Glb.C	CC00792XX18	Preterm	33.2857	male	40.43	65	19.2963
Glb.C	CC00798XX24	Term	39	male	42	83	13.1905
Glb.C	CC00799XX25	Term	42	male	44	84	13.9412
Glb.C	CC00802XX10	Preterm	29.8571	female	40	181	19.0417
Glb.C	CC00810XX10	Term	38.5714	male	40.71	118	9
Glb.C	CC00815XX15	Term	37.7143	female	42.57	52	20.2
Glb.C	CC00818XX18	Term	41.1429	female	42.57	193	10.2667
Glb.C	CC00822XX14	Term	38.8571	male	40.57	171	11.9565
Glb.C	CC00823XX15	Preterm	30.7143	male	41.71	146	8.92857
Glb.C	CC00830XX14	Preterm	30.4286	female	39.57	182	9.55556
Glb.C	CC00838XX22	Preterm	31.7143	female	40	28	9
Glb.C	CC00839XX23	Term	42	male	44.71	221	15.7368
Glb.C	CC00843XX19	Term	40	male	40.71	113	13.56
Glb.C	CC00845BN21	Preterm	34.8571	male	40.57	14	15.9259
Glb.C	CC00846XX22	Term	40.4286	male	43.29	13	21.1739
Glb.C	CC00850XX09	Term	40.7143	female	40.86	202	18.2759
Glb.C	CC00851XX10	Term	38.2857	male	42.71	204	12.6296
Glb.C	CC00852XX11	Term	40	female	43.43	124	9.73333
Glb.C	CC00855XX14	Preterm	29.8571	female	43.57	134	11.2188
Glb.C	CC00856XX15	Term	41	male	44.29	147	15.0588
Glb.C	CC00861XX12	Term	41.7143	male	44	43	15.9286
Glb.C	CC00865XX16	Term	40	female	41.71	148	9.16667
Glb.C	CC00867XX18	Preterm	26.4286	female	40.14	225	7.81818
Glb.C	CC00868XX19	Term	39.2857	male	42.43	55	22.32
Glb.C	CC00871XX14	Term	40.2857	male	41.71	52	21.2273
Glb.C	CC00874XX17	Term	42.7143	male	44.71	227	13.5652
Glb.C	CC00875XX18	Term	40.8571	male	43	16	15.5429
Glb.C	CC00876XX19	Term	40.4286	female	41.14	59	19.1923
Glb.C	CC00879XX22	Term	40.1429	female	43.71	159	7.27778
Glb.C	CC00882XX17	Term	39.7143	male	42.14	120	17.6667
Glb.C	CC00884XX19	Term	40.4286	female	43.43	124	13
Glb.C	CC00886XX21	Term	38.7143	male	40.71	146	12.1724
Glb.C	CC00890XX17	Term	41.5714	male	43.71	152	9.44444
Glb.C	CC00891XX18	Preterm	32.1429	male	43.71	147	17.4
Glb.C	CC00897XX24	Term	42	male	44	9	17.0345
Glb.C	CC00898XX25	Term	37.5714	male	40.29	88	11.0952
Glb.C	CC00908XX17	Term	40.4286	male	42.43	71	10.5882
Glb.C	CC00909XX18	Term	38.4286	female	42.29	69	18
Glb.C	CC00911XX12	Term	37	male	40.29	112	12.8636
Glb.C	CC00914XX15	Term	41.1429	male	43.29	37	22.8261
Glb.C	CC00915XX16	Term	38.4286	female	40.14	40	12.1176
Glb.C	CC00917XX18	Term	40	female	43.43	206	8.23077
Glb.C	CC00924XX17	Term	38.8571	male	40.57	227	15.35
Glb.C	CC00925XX18	Term	41.7143	male	43.43	82	12.1481
Glb.C	CC00929XX22	Term	41.8571	female	43.57	141	12.0556
Glb.C	CC00930XX15	Term	40.1429	male	42	47	8.17391
Glb.C	CC00938XX23	Term	37.1429	male	40.71	204	13.1765
Glb.C	CC00940XX17	Term	41.1429	male	43.71	14	19.7917
Glb.C	CC00947XX24	Term	39.8571	male	43.29	153	17.5769
Glb.C	CC00948XX25	Term	41.7143	female	43.29	41	20.1429
Glb.C	CC00955XX15	Preterm	27.8571	male	40	100	13.1176
Glb.C	CC00956XX16	Term	39.4286	female	41.29	102	11.2
Glb.C	CC00958XX18	Term	40.7143	male	43.43	83	11.2
Glb.C	CC00962XX14	Term	40.5714	male	42.29	70	9.56522
Glb.C	CC00966XX18	Term	40.1429	female	42.57	100	15.2917
Glb.C	CC00967XX19	Term	38.4286	male	41.57	102	10.7692
Glb.C	CC00974XX18	Term	39.7143	female	42.71	187	11
Glb.C	CC00976XX20	Term	41.5714	female	43.29	199	10.9444
Glb.C	CC00980XX16	Term	41.2857	male	43.57	102	26.45
Glb.C	CC00982XX18	Term	40.7143	male	42.57	99	10.5
Glb.C	CC00987XX23	Term	40.8571	male	43.57	89	11.1071
Glb.C	CC00997BN25	Preterm	23.7143	female	43.43	85	16.6364
Glb.C	CC01004XX06	Term	39	female	41.14	60	10.25
Glb.C	CC01005XX07	Preterm	32.7143	male	41.86	209	14.5385
Glb.C	CC01007XX09	Term	38.5714	male	40.86	55	11.8214
Glb.C	CC01011XX05	Preterm	34	female	42.29	19	16.0333
Glb.C	CC01014XX08	Term	40.2857	male	41.86	45	16.2571
Glb.C	CC01015XX09	Term	38.1429	female	43.43	17	12.4286
Glb.C	CC01022XX08	Term	39.7143	male	42	218	17.0333
Glb.C	CC01023XX09	Term	42	female	43.86	116	13.1154
Glb.C	CC01027XX13	Term	41.1429	male	43.71	102	17.2083
Glb.C	CC01029XX15	Term	41.2857	female	43.57	190	20.9677
Glb.C	CC01032XX10	Term	40.7143	male	43	179	13.9355
Glb.C	CC01037XX15	Term	40.7143	female	41	120	20.5
Glb.C	CC01041XX11	Term	40.4286	female	44	190	15.5652
Glb.C	CC01044XX14	Term	40	female	43	89	18.8214
Glb.C	CC01046XX16	Preterm	33.4286	female	40.86	70	10.1333
Glb.C	CC01047XX17	Term	40.7143	female	43.86	23	21.4194
Glb.C	CC01050XX03	Term	41.8571	female	43.43	25	24.6154
Glb.C	CC01051XX04	Term	40.7143	female	43	22	13.0714
Glb.C	CC01055XX08	Term	40.8571	male	43.29	6	14.5
Glb.C	CC01059AN12	Preterm	32.1429	female	42.86	40	14.28
Glb.C	CC01070XX07	Term	39.1429	male	41.43	170	12.2308
Glb.C	CC01082XX11	Term	39.2857	male	41.43	111	11.0435
Glb.C	CC01084XX13	Term	39.2857	female	41.29	112	29.25
Glb.C	CC01086XX15	Term	38.7143	male	41.29	56	17.1
Glb.C	CC01087XX16	Term	40.4286	female	42.43	99	12.0667
Glb.C	CC01093AN14	Term	37.1429	female	43.86	54	13.2273
Glb.C	CC01096XX17	Term	41.8571	female	43.57	225	11.9444
Glb.C	CC01103XX06	Term	42	male	44	219	10.1667
Glb.C	CC01104XX07	Preterm	35.4286	male	39.43	18	15.2121
Glb.C	CC01111XX06	Preterm	35.7143	male	40.71	45	21.25
Glb.C	CC01145XX16	Term	37.7143	female	44.71	104	12.7
Glb.C	CC01176XX14	Term	39.8571	male	40.14	212	12.625
Glb.C	CC01190XX12	Term	40.1429	female	42.14	70	12.6897
Glb.C	CC01191XX13	Term	37.4286	female	41.29	183	8.52381
Glb.C	CC01194XX16	Term	42	female	43.86	77	7.82609
Glb.C	CC01195XX17	Term	39	female	41.14	17	10.5789
Glb.C	CC01198XX20	Term	41.5714	female	42	116	12.2083
Glb.C	CC01200XX04	Term	38.8571	female	41.43	94	10.6087
Glb.C	CC01207XX11	Term	40.2857	male	43	190	8.28571
Glb.C	CC01209XX13	Preterm	36.1429	male	37.86	59	13.8095
Glb.C	CC01215XX11	Term	41.7143	male	42	168	13.7917
Glb.C	CC01223XX11	Term	38.7143	female	40.86	154	9.89655
Occ.	CC00056XX07	Term	41	male	41.14	202	9.33333
Occ.	CC00057XX08	Term	41.1429	female	41.29	202	12.52
Occ.	CC00058XX09	Term	40.2857	male	40.57	177	10.1176
Occ.	CC00065XX08	Term	40.4286	male	40.71	124	13.1667
Occ.	CC00068XX11	Term	40.4286	female	40.71	192	14.8235
Occ.	CC00069XX12	Term	39.1429	male	39.57	210	14.1818
Occ.	CC00070XX05	Term	37.4286	female	37.71	107	24.7857
Occ.	CC00071XX06	Term	39.8571	female	40.43	136	10.1667
Occ.	CC00072XX07	Term	39.5714	female	40	67	11.4375
Occ.	CC00073XX08	Term	40.7143	male	41	78	18.4545
Occ.	CC00078XX13	Term	40.1429	male	40.71	120	16
Occ.	CC00079XX14	Term	41.2857	male	41.57	93	13.6316
Occ.	CC00082XX09	Term	39.4286	male	39.71	202	24.6111
Occ.	CC00083XX10	Term	42	male	42.29	154	17.5238
Occ.	CC00085XX12	Term	41.5714	female	41.86	72	14.96
Occ.	CC00088XX15	Term	40.2857	female	40.86	163	16.2963
Occ.	CC00089XX16	Term	40.4286	male	41.29	80	6
Occ.	CC00094AN13	Term	37.1429	male	38.14	107	13.16
Occ.	CC00095XX14	Term	38.5714	male	38.71	172	9.53333
Occ.	CC00096XX15	Term	39.5714	male	39.86	140	23.5909
Occ.	CC00097XX16	Term	42	female	42.57	161	16.619
Occ.	CC00098AN17	Preterm	36.5714	male	37.43	86	15.1154
Occ.	CC00100XX01	Term	39.8571	female	40	91	18.7
Occ.	CC00102XX03	Term	38.8571	female	39.14	125	14.4167
Occ.	CC00104XX05	Term	41.2857	male	41.71	211	17.2963
Occ.	CC00107XX08	Term	39.1429	female	41.29	34	17.05
Occ.	CC00109XX10	Term	37.2857	female	37.43	131	18.05
Occ.	CC00110XX03	Term	40.7143	male	43.29	171	10.6154
Occ.	CC00111XX04	Term	40.4286	female	40.86	176	9
Occ.	CC00113XX06	Term	41.4286	female	41.71	229	21.5714
Occ.	CC00114XX07	Term	39.1429	male	39.43	191	10.8
Occ.	CC00117XX10	Term	41.5714	male	42.14	122	12.6429
Occ.	CC00118XX11	Term	40.5714	male	40.86	201	17.2222
Occ.	CC00119XX12	Term	40.4286	male	43.71	45	14.3
Occ.	CC00120XX05	Term	39.8571	male	40.14	96	13
Occ.	CC00122XX07	Term	37.4286	male	38.29	62	10.9286
Occ.	CC00127XX12	Term	41.5714	female	41.86	152	20.96
Occ.	CC00129BN14	Preterm	36.2857	female	37	179	9.15385
Occ.	CC00130XX07	Term	40.8571	male	43.43	208	7.6
Occ.	CC00131XX08	Term	39	male	39.14	170	22.2778
Occ.	CC00132XX09	Preterm	36.5714	male	37	133	18.9412
Occ.	CC00133XX10	Preterm	36.4286	female	37	109	15.8235
Occ.	CC00134XX11	Term	40.8571	male	44.43	223	13.9643
Occ.	CC00135BN12	Preterm	34.1429	female	41	139	8.23077
Occ.	CC00138XX15	Term	41.4286	female	41.57	70	17.9
Occ.	CC00143BN12	Term	38.1429	female	38.29	201	17.2727
Occ.	CC00144XX13	Term	39.7143	male	40	150	20.5238
Occ.	CC00150AN02	Term	37.4286	female	41	14	9.36364
Occ.	CC00153XX05	Term	39.1429	male	41.57	198	9.4375
Occ.	CC00157XX09	Term	39.2857	male	39.43	162	17.8333
Occ.	CC00158XX10	Term	39.5714	female	40.29	99	10.4444
Occ.	CC00159XX11	Term	41.1429	female	41.43	63	20.4783
Occ.	CC00165XX09	Term	40.4286	female	41.14	97	12.75
Occ.	CC00167XX11	Term	38.2857	male	43.43	35	15.3
Occ.	CC00168XX12	Term	40.1429	male	43.86	211	15.2222
Occ.	CC00170XX06	Term	37.8571	male	38.43	90	11.4167
Occ.	CC00172AN08	Term	37.2857	male	37.86	55	19.3684
Occ.	CC00174XX10	Term	38.7143	female	41.43	34	18.5625
Occ.	CC00176XX12	Term	41.2857	male	43.57	127	11.4167
Occ.	CC00180XX08	Term	41.7143	male	42.29	82	11.5714
Occ.	CC00181XX09	Term	40.4286	female	40.86	152	18.9333
Occ.	CC00184XX12	Term	41.2857	female	44.71	202	4.875
Occ.	CC00185XX13	Term	40	female	40.71	157	10.4
Occ.	CC00186BN14	Preterm	36.4286	female	45.14	185	19.8438
Occ.	CC00187XX15	Term	39.1429	male	41.71	98	18.3
Occ.	CC00188XX16	Term	39.1429	male	42.86	141	10.8
Occ.	CC00189XX17	Term	40.2857	male	40.29	150	12.8261
Occ.	CC00191XX11	Preterm	32.7143	male	40.43	201	5.88235
Occ.	CC00192AN12	Preterm	34.7143	male	37.29	119	14.3871
Occ.	CC00195XX15	Term	40.1429	female	44.29	19	12.5833
Occ.	CC00196XX16	Term	39.5714	female	42.29	43	21.7692
Occ.	CC00197XX17	Term	39.4286	female	43.14	74	13.9333
Occ.	CC00200XX02	Term	40.2857	male	44.43	162	19.2632
Occ.	CC00201XX03	Term	40.2857	female	44.14	144	11.8462
Occ.	CC00202XX04	Term	38.5714	male	39.29	46	11.75
Occ.	CC00203XX05	Term	40.7143	male	40.86	220	12.5882
Occ.	CC00204XX06	Term	38.5714	male	38.86	202	17.4667
Occ.	CC00205XX07	Term	39.4286	female	39.71	89	16.6111
Occ.	CC00206XX08	Term	40.7143	female	40.86	125	24.8333
Occ.	CC00207XX09	Term	39	female	39.14	173	12.6538
Occ.	CC00209XX11	Term	41.1429	female	42.86	172	23.2857
Occ.	CC00219XX13	Term	40.2857	male	42.29	146	8.33333
Occ.	CC00232XX10	Term	39.5714	female	44.14	41	10.0667
Occ.	CC00233XX11	Term	40.7143	female	43.29	55	13.75
Occ.	CC00237XX15	Preterm	36.8571	female	37.14	45	24.9091
Occ.	CC00244XX14	Preterm	36.8571	female	37.57	94	13.3846
Occ.	CC00245BN15	Preterm	31.7143	male	43	105	15.6667
Occ.	CC00251XX04	Term	40.7143	female	43.57	94	13.3333
Occ.	CC00252XX05	Term	40.1429	male	43.14	108	9.64286
Occ.	CC00258XX11	Term	39.1429	male	42.86	30	16.6
Occ.	CC00260XX05	Term	39.1429	female	39.71	192	14.3
Occ.	CC00265XX10	Term	40.1429	male	40.43	194	15.9
Occ.	CC00270XX07	Term	41.5714	male	41.86	181	15
Occ.	CC00271XX08	Preterm	35.5714	female	41.29	118	8.93333
Occ.	CC00272XX09	Term	40.2857	male	42.57	106	11
Occ.	CC00284BN13	Preterm	30.7143	male	41.29	77	13.75
Occ.	CC00286XX15	Term	40.8571	male	44.43	24	10.375
Occ.	CC00287BN16	Preterm	36.8571	male	38.71	121	20.0909
Occ.	CC00289XX18	Term	39	female	39.43	136	13.5833
Occ.	CC00291XX12	Term	37.8571	male	40.29	116	24.75
Occ.	CC00295XX16	Term	39.8571	female	43.43	71	15.3333
Occ.	CC00298XX19	Term	41.7143	male	42	217	9.64286
Occ.	CC00299XX20	Term	38.5714	male	39	161	20.9524
Occ.	CC00300XX03	Term	40.8571	male	41	109	16.7143
Occ.	CC00302XX05	Term	39.7143	male	40.86	155	15.4118
Occ.	CC00304XX07	Term	41	female	41.14	169	16.6667
Occ.	CC00305XX08	Preterm	31.8571	female	41.14	82	14.1429
Occ.	CC00306XX09	Term	39.7143	male	40.29	118	12.963
Occ.	CC00308XX11	Term	37.2857	female	37.43	180	18.5
Occ.	CC00316XX11	Term	41.8571	female	44.43	68	16.2632
Occ.	CC00319XX14	Term	41.2857	female	41.71	219	16.0909
Occ.	CC00326XX13	Preterm	35.4286	male	42.86	129	8.83333
Occ.	CC00332XX11	Term	39	male	41.57	64	13.4375
Occ.	CC00335XX14	Term	39	male	43.14	131	10.125
Occ.	CC00336XX15	Term	40.5714	male	44.86	113	15.8824
Occ.	CC00337XX16	Term	37.4286	male	39.29	110	13.8824
Occ.	CC00338AN17	Term	37.1429	male	37.71	86	20.9048
Occ.	CC00341XX12	Term	39	male	39.29	172	22.7778
Occ.	CC00343XX14	Term	40.1429	male	42	75	12.75
Occ.	CC00347XX18	Term	41.1429	male	41.43	152	17.3333
Occ.	CC00349XX20	Term	41.2857	female	42.43	114	19.8947
Occ.	CC00352XX06	Term	41.8571	male	43.86	134	13.8333
Occ.	CC00353XX07	Term	38.1429	male	38.43	173	9.66667
Occ.	CC00354XX08	Term	41.8571	female	42.43	109	11.6667
Occ.	CC00355XX09	Term	38.7143	male	38.86	168	17.68
Occ.	CC00357XX11	Term	41	male	41.71	136	13.4286
Occ.	CC00358XX12	Term	39.1429	male	39.43	101	9.6
Occ.	CC00361XX07	Preterm	32.2857	male	39.86	71	19.4762
Occ.	CC00362XX08	Term	39.4286	female	40.29	88	10.4
Occ.	CC00366XX12	Term	40.8571	male	41.43	176	13.8125
Occ.	CC00367XX13	Term	39.5714	male	39.86	74	20.8421
Occ.	CC00368XX14	Term	40.8571	male	41.14	213	14.5
Occ.	CC00370XX08	Term	40.4286	male	40.86	44	11.4286
Occ.	CC00371XX09	Term	40	male	42.57	105	17.5882
Occ.	CC00376XX14	Term	39.2857	female	40.57	47	15
Occ.	CC00377XX15	Term	38.7143	female	40.71	95	10.625
Occ.	CC00380XX10	Term	40.8571	male	41.43	40	18.6471
Occ.	CC00382XX12	Term	40.8571	female	43	198	15.68
Occ.	CC00383XX13	Term	40	female	41.71	167	12.4091
Occ.	CC00385XX15	Preterm	35.5714	male	40	181	12.5263
Occ.	CC00388XX18	Preterm	34.4286	female	41.43	112	10.3125
Occ.	CC00389XX19	Preterm	28.7143	male	38.43	23	25.2609
Occ.	CC00399XX21	Term	41.7143	male	42.86	207	20.6667
Occ.	CC00400XX04	Term	40	male	40.29	88	24.0833
Occ.	CC00403XX07	Term	38	male	38.14	188	19.2353
Occ.	CC00404XX08	Term	37.4286	female	37.57	201	16.3846
Occ.	CC00406XX10	Preterm	35.8571	male	39.71	137	19.3333
Occ.	CC00407BN11	Preterm	35.1429	male	42	39	15.75
Occ.	CC00408XX12	Term	40.7143	male	41	139	18.6471
Occ.	CC00411XX07	Term	40	male	40.57	73	12.6111
Occ.	CC00412XX08	Term	37.7143	male	38	137	16.75
Occ.	CC00413XX09	Term	39.1429	female	39.29	181	17.7
Occ.	CC00417XX13	Term	40.8571	male	41.29	191	27.6667
Occ.	CC00418AN14	Preterm	36	female	39.57	49	11.2857
Occ.	CC00421BN09	Term	37.4286	male	38.14	110	15.7308
Occ.	CC00422XX10	Preterm	36.4286	female	37.14	90	14.375
Occ.	CC00424XX12	Term	41	female	41.29	47	23.6923
Occ.	CC00425XX13	Term	42.1429	male	42.71	114	11.75
Occ.	CC00426XX14	Term	39.2857	male	39.71	141	10.1905
Occ.	CC00427XX15	Term	39.2857	female	39.86	175	18.25
Occ.	CC00428XX16	Term	40.5714	male	40.86	79	12.1333
Occ.	CC00430XX10	Term	39.1429	male	44	106	21.4118
Occ.	CC00431XX11	Term	41.7143	male	43.86	186	9.94118
Occ.	CC00433XX13	Term	42.1429	female	42.43	67	16.9565
Occ.	CC00434AN14	Term	37.8571	female	38.86	157	15.5769
Occ.	CC00438XX18	Term	41.1429	female	43.43	44	17.4167
Occ.	CC00440XX12	Term	38.7143	female	41.43	190	15.6667
Occ.	CC00441XX13	Term	38.5714	female	41.14	182	14.3704
Occ.	CC00443XX15	Term	39.7143	male	40.43	195	13.7778
Occ.	CC00444XX16	Term	41.7143	female	42.57	17	19.7857
Occ.	CC00445XX17	Term	38	female	38.57	167	11.56
Occ.	CC00446XX18	Term	41.5714	female	41.71	102	9.92308
Occ.	CC00447XX19	Term	39.4286	female	39.71	78	17.125
Occ.	CC00448XX20	Term	41.7143	male	42.14	99	15.5455
Occ.	CC00449XX21	Term	40.1429	male	42.57	16	22.2222
Occ.	CC00450XX05	Term	38.1429	female	38.43	165	9.41935
Occ.	CC00453XX08	Term	39.7143	female	39.71	222	14
Occ.	CC00455XX10	Term	40.5714	female	42	152	11.7391
Occ.	CC00457XX12	Term	40.8571	male	41.43	89	5.57143
Occ.	CC00458XX13	Term	41	female	41.29	103	15.7222
Occ.	CC00462XX09	Term	39.2857	male	40.57	168	18.3333
Occ.	CC00465XX12	Preterm	36.8571	male	37.43	91	9
Occ.	CC00466AN13	Term	37.1429	female	37.86	78	11.6154
Occ.	CC00467XX14	Term	40.1429	male	41	40	9.7619
Occ.	CC00475XX14	Term	41.4286	male	41.71	125	19.625
Occ.	CC00476XX15	Term	40.4286	female	44.29	29	14.3684
Occ.	CC00477XX16	Term	39.8571	female	41.14	223	26.3704
Occ.	CC00480XX11	Term	41.1429	female	44	35	15.8095
Occ.	CC00481XX12	Term	41.2857	male	41.57	216	17.4583
Occ.	CC00482XX13	Term	39	male	41.14	61	9.94118
Occ.	CC00483XX14	Term	40.1429	female	41	136	17.1333
Occ.	CC00485XX16	Term	42	male	42.29	132	11.9524
Occ.	CC00486XX17	Term	40.5714	female	40.71	77	13.3571
Occ.	CC00489XX20	Preterm	28.7143	male	38.43	33	12.0909
Occ.	CC00497XX20	Term	40.8571	male	41.29	193	12.8636
Occ.	CC00498XX21	Term	40.5714	female	42.29	76	10.4211
Occ.	CC00499XX22	Term	40	male	40.43	134	14.7
Occ.	CC00500XX05	Term	41	male	43	49	11.8333
Occ.	CC00502XX07	Term	39.8571	male	40	201	16.5
Occ.	CC00507XX12	Term	39.7143	male	40.14	223	21.4444
Occ.	CC00511XX08	Term	40.7143	female	41	194	23.4545
Occ.	CC00514XX11	Term	40	female	40.14	229	15.5714
Occ.	CC00515XX12	Term	37.8571	male	38.86	66	8.3
Occ.	CC00516XX13	Term	40.1429	male	40.57	86	14.5625
Occ.	CC00517XX14	Preterm	35.1429	female	42.86	88	10.8
Occ.	CC00518XX15	Preterm	26.1429	male	42.86	151	13.8929
Occ.	CC00525XX14	Preterm	31	female	40.86	112	9.30769
Occ.	CC00527XX16	Term	41	male	43	217	13.619
Occ.	CC00528XX17	Term	39.8571	female	43.71	179	11.2727
Occ.	CC00529AN18	Preterm	27.4286	male	42.29	56	14.4643
Occ.	CC00532XX13	Term	41.1429	female	41.43	86	13.4375
Occ.	CC00534XX15	Term	39	female	39.14	176	10.5
Occ.	CC00535XX16	Term	41.2857	female	44.14	74	19.8
Occ.	CC00540XX13	Term	40.7143	female	41.29	129	13.9583
Occ.	CC00542XX15	Term	40.4286	female	42.71	119	9
Occ.	CC00544XX17	Term	41.4286	female	41.86	84	22.2667
Occ.	CC00545XX18	Term	38.8571	male	43.29	177	15.5333
Occ.	CC00549XX22	Term	42	female	42.14	68	17.3529
Occ.	CC00550XX06	Term	39.8571	female	40	217	7.82353
Occ.	CC00551XX07	Term	39.7143	male	39.71	213	19.8
Occ.	CC00552XX08	Term	39	male	39.14	100	15.2353
Occ.	CC00553XX09	Term	41.4286	female	41.57	184	11.15
Occ.	CC00557XX13	Term	41.4286	female	41.86	123	16.4286
Occ.	CC00560XX08	Term	41.2857	male	42	113	13.2105
Occ.	CC00564XX12	Term	40.4286	male	41.86	132	9.57143
Occ.	CC00568XX16	Term	39.7143	male	43.57	227	9.38889
Occ.	CC00569XX17	Preterm	34.1429	male	41.43	95	14.8636
Occ.	CC00572BN12	Preterm	27.5714	male	44.29	44	12.4
Occ.	CC00576XX16	Preterm	28.8571	male	42.14	64	14.2963
Occ.	CC00577XX17	Term	39.8571	male	41.71	120	9.08333
Occ.	CC00580XX12	Term	41.1429	male	41.43	214	9.46154
Occ.	CC00583XX15	Term	40.4286	female	42	55	9.93333
Occ.	CC00584XX16	Term	41.8571	female	42	167	22.2
Occ.	CC00586XX18	Term	40.1429	female	40.29	98	14.9
Occ.	CC00588XX20	Term	38.4286	male	41.86	111	17.5714
Occ.	CC00589XX21	Term	41.1429	female	43.57	75	17.0556
Occ.	CC00593XX17	Term	39.4286	male	40.57	132	16.6
Occ.	CC00594XX18	Term	39.8571	male	40	159	17.8182
Occ.	CC00595XX19	Term	39.1429	female	39.43	196	17.6154
Occ.	CC00597XX21	Term	38.7143	female	39.14	106	11.2105
Occ.	CC00598XX22	Term	39.1429	female	39.29	171	17.8125
Occ.	CC00607XX13	Term	40.5714	male	42.43	74	10.625
Occ.	CC00617XX15	Preterm	31.5714	male	40.14	83	12.7857
Occ.	CC00618XX16	Preterm	27.4286	female	40.14	81	14.2727
Occ.	CC00620XX10	Term	40.7143	female	43.86	17	11.625
Occ.	CC00621XX11	Preterm	29	male	43.14	197	15.4762
Occ.	CC00622XX12	Term	41.1429	female	41.57	129	21.125
Occ.	CC00627XX17	Preterm	36.8571	male	37	98	32.8462
Occ.	CC00628XX18	Preterm	29.5714	female	42	55	14.8947
Occ.	CC00637XX19	Term	39.8571	male	42	204	12.8889
Occ.	CC00642XX16	Term	40.2857	male	42.57	9	13.1111
Occ.	CC00647XX21	Term	37.2857	female	38.14	166	15.9375
Occ.	CC00648XX22	Preterm	34.7143	female	44.14	140	10.4667
Occ.	CC00649XX23	Term	39.2857	male	39.29	196	23.1765
Occ.	CC00655XX12	Term	40	male	42.29	46	15.4706
Occ.	CC00656XX13	Term	42.2857	female	43	201	11.4375
Occ.	CC00661XX10	Preterm	27.5714	male	39	209	12.1
Occ.	CC00663XX12	Term	42.2857	male	43	201	19.3571
Occ.	CC00668XX17	Term	40.5714	male	41.86	85	12.8667
Occ.	CC00672AN13	Preterm	28.7143	male	41.71	65	13.1034
Occ.	CC00685XX18	Term	42	female	43.29	51	11.375
Occ.	CC00686XX19	Preterm	32.5714	male	39.71	25	22.6818
Occ.	CC00693XX18	Term	40.4286	male	40.57	163	8.7037
Occ.	CC00695XX20	Preterm	36.8571	male	39.57	80	21.1818
Occ.	CC00702AN09	Preterm	32.5714	female	44.14	151	14
Occ.	CC00705XX12	Term	39	female	41.86	134	12.3077
Occ.	CC00708XX15	Term	38.7143	female	42	119	18.3889
Occ.	CC00712XX11	Preterm	34.5714	male	41.57	228	12.0625
Occ.	CC00713XX12	Term	41.5714	male	42.86	12	12.0769
Occ.	CC00714XX13	Term	40.8571	male	42.71	34	19.4211
Occ.	CC00716XX15	Term	38.7143	female	40.86	150	16.0909
Occ.	CC00719XX18	Term	40.1429	male	41.57	175	11
Occ.	CC00731XX14	Term	40.4286	female	44.14	100	13.125
Occ.	CC00734XX17	Term	39.5714	female	41.86	220	15.6471
Occ.	CC00736XX19	Term	39.8571	female	43.57	68	12.8824
Occ.	CC00737XX20	Term	39.4286	female	41.43	127	11.2727
Occ.	CC00740XX15	Term	39	male	42.86	56	8.84615
Occ.	CC00741XX16	Term	41.1429	female	43	98	18.125
Occ.	CC00744XX19	Term	38.8571	female	41.29	23	8.28571
Occ.	CC00747XX22	Preterm	29.4286	male	39.43	194	13.7241
Occ.	CC00768XX18	Preterm	36.5714	male	43	86	12.8261
Occ.	CC00769XX19	Term	40.7143	male	41	199	20.4091
Occ.	CC00771XX13	Preterm	35.5714	male	39.71	51	17.1905
Occ.	CC00783XX17	Term	40.7143	male	40.86	202	9.08
Occ.	CC00789XX23	Term	41.2857	female	42	86	11.5385
Occ.	CC00791XX17	Term	39.5714	female	43	116	9.18182
Occ.	CC00792XX18	Preterm	33.2857	male	40.43	65	9.51724
Occ.	CC00798XX24	Term	39	male	42	83	15.2308
Occ.	CC00799XX25	Term	42	male	44	84	15.1
Occ.	CC00802XX10	Preterm	29.8571	female	40	181	17.4706
Occ.	CC00810XX10	Term	38.5714	male	40.71	118	13.7826
Occ.	CC00815XX15	Term	37.7143	female	42.57	52	9.33333
Occ.	CC00818XX18	Term	41.1429	female	42.57	193	8.5
Occ.	CC00822XX14	Term	38.8571	male	40.57	171	12.5263
Occ.	CC00823XX15	Preterm	30.7143	male	41.71	146	8.33333
Occ.	CC00830XX14	Preterm	30.4286	female	39.57	182	12.0417
Occ.	CC00838XX22	Preterm	31.7143	female	40	28	7.29412
Occ.	CC00839XX23	Term	42	male	44.71	221	13.75
Occ.	CC00843XX19	Term	40	male	40.71	113	12.0769
Occ.	CC00845BN21	Preterm	34.8571	male	40.57	14	16.6923
Occ.	CC00846XX22	Term	40.4286	male	43.29	13	12.3333
Occ.	CC00850XX09	Term	40.7143	female	40.86	202	19.8947
Occ.	CC00851XX10	Term	38.2857	male	42.71	204	7.54545
Occ.	CC00852XX11	Term	40	female	43.43	124	13.4286
Occ.	CC00855XX14	Preterm	29.8571	female	43.57	134	19.2273
Occ.	CC00856XX15	Term	41	male	44.29	147	9
Occ.	CC00861XX12	Term	41.7143	male	44	43	7.66667
Occ.	CC00865XX16	Term	40	female	41.71	148	7.72727
Occ.	CC00867XX18	Preterm	26.4286	female	40.14	225	12
Occ.	CC00868XX19	Term	39.2857	male	42.43	55	11.8571
Occ.	CC00871XX14	Term	40.2857	male	41.71	52	18.1429
Occ.	CC00874XX17	Term	42.7143	male	44.71	227	13.6667
Occ.	CC00875XX18	Term	40.8571	male	43	16	13.9091
Occ.	CC00876XX19	Term	40.4286	female	41.14	59	15.1667
Occ.	CC00879XX22	Term	40.1429	female	43.71	159	10.6471
Occ.	CC00882XX17	Term	39.7143	male	42.14	120	11.9
Occ.	CC00884XX19	Term	40.4286	female	43.43	124	10.3684
Occ.	CC00886XX21	Term	38.7143	male	40.71	146	10.8571
Occ.	CC00890XX17	Term	41.5714	male	43.71	152	15.2
Occ.	CC00891XX18	Preterm	32.1429	male	43.71	147	9.1
Occ.	CC00897XX24	Term	42	male	44	9	13
Occ.	CC00898XX25	Term	37.5714	male	40.29	88	13.0625
Occ.	CC00908XX17	Term	40.4286	male	42.43	71	18.1538
Occ.	CC00909XX18	Term	38.4286	female	42.29	69	17.3182
Occ.	CC00911XX12	Term	37	male	40.29	112	14.1765
Occ.	CC00914XX15	Term	41.1429	male	43.29	37	9.94118
Occ.	CC00915XX16	Term	38.4286	female	40.14	40	17.0769
Occ.	CC00917XX18	Term	40	female	43.43	206	14.8889
Occ.	CC00924XX17	Term	38.8571	male	40.57	227	21.6207
Occ.	CC00925XX18	Term	41.7143	male	43.43	82	12
Occ.	CC00929XX22	Term	41.8571	female	43.57	141	17.9615
Occ.	CC00930XX15	Term	40.1429	male	42	47	12.5714
Occ.	CC00938XX23	Term	37.1429	male	40.71	204	4.375
Occ.	CC00940XX17	Term	41.1429	male	43.71	14	8.08333
Occ.	CC00947XX24	Term	39.8571	male	43.29	153	17.9231
Occ.	CC00948XX25	Term	41.7143	female	43.29	41	14.7692
Occ.	CC00955XX15	Preterm	27.8571	male	40	100	15.9474
Occ.	CC00956XX16	Term	39.4286	female	41.29	102	13
Occ.	CC00958XX18	Term	40.7143	male	43.43	83	8.5
Occ.	CC00962XX14	Term	40.5714	male	42.29	70	9.57895
Occ.	CC00966XX18	Term	40.1429	female	42.57	100	19.3462
Occ.	CC00967XX19	Term	38.4286	male	41.57	102	11.1111
Occ.	CC00974XX18	Term	39.7143	female	42.71	187	11.4
Occ.	CC00976XX20	Term	41.5714	female	43.29	199	13.8889
Occ.	CC00980XX16	Term	41.2857	male	43.57	102	12.6
Occ.	CC00982XX18	Term	40.7143	male	42.57	99	14.5714
Occ.	CC00987XX23	Term	40.8571	male	43.57	89	12.5625
Occ.	CC00997BN25	Preterm	23.7143	female	43.43	85	12
Occ.	CC01004XX06	Term	39	female	41.14	60	12.5556
Occ.	CC01005XX07	Preterm	32.7143	male	41.86	209	16.4444
Occ.	CC01007XX09	Term	38.5714	male	40.86	55	5.77778
Occ.	CC01011XX05	Preterm	34	female	42.29	19	14.4815
Occ.	CC01014XX08	Term	40.2857	male	41.86	45	12
Occ.	CC01015XX09	Term	38.1429	female	43.43	17	17.6667
Occ.	CC01022XX08	Term	39.7143	male	42	218	10.6875
Occ.	CC01023XX09	Term	42	female	43.86	116	11.8571
Occ.	CC01027XX13	Term	41.1429	male	43.71	102	14.3125
Occ.	CC01029XX15	Term	41.2857	female	43.57	190	12.6667
Occ.	CC01032XX10	Term	40.7143	male	43	179	14.6667
Occ.	CC01037XX15	Term	40.7143	female	41	120	18.4545
Occ.	CC01041XX11	Term	40.4286	female	44	190	16.8696
Occ.	CC01044XX14	Term	40	female	43	89	12.1176
Occ.	CC01046XX16	Preterm	33.4286	female	40.86	70	14.1579
Occ.	CC01047XX17	Term	40.7143	female	43.86	23	19.1429
Occ.	CC01050XX03	Term	41.8571	female	43.43	25	10.4615
Occ.	CC01051XX04	Term	40.7143	female	43	22	10.7778
Occ.	CC01055XX08	Term	40.8571	male	43.29	6	11.8125
Occ.	CC01059AN12	Preterm	32.1429	female	42.86	40	16.4286
Occ.	CC01070XX07	Term	39.1429	male	41.43	170	10.3333
Occ.	CC01082XX11	Term	39.2857	male	41.43	111	17.5862
Occ.	CC01084XX13	Term	39.2857	female	41.29	112	15.5789
Occ.	CC01086XX15	Term	38.7143	male	41.29	56	10.7619
Occ.	CC01087XX16	Term	40.4286	female	42.43	99	10.5
Occ.	CC01093AN14	Term	37.1429	female	43.86	54	17.2353
Occ.	CC01096XX17	Term	41.8571	female	43.57	225	14.75
Occ.	CC01103XX06	Term	42	male	44	219	5.93333
Occ.	CC01104XX07	Preterm	35.4286	male	39.43	18	10.8889
Occ.	CC01111XX06	Preterm	35.7143	male	40.71	45	16.9286
Occ.	CC01145XX16	Term	37.7143	female	44.71	104	16.8077
Occ.	CC01176XX14	Term	39.8571	male	40.14	212	20.8293
Occ.	CC01190XX12	Term	40.1429	female	42.14	70	21.5714
Occ.	CC01191XX13	Term	37.4286	female	41.29	183	4
Occ.	CC01194XX16	Term	42	female	43.86	77	12.6154
Occ.	CC01195XX17	Term	39	female	41.14	17	16.1538
Occ.	CC01198XX20	Term	41.5714	female	42	116	21.0909
Occ.	CC01200XX04	Term	38.8571	female	41.43	94	10.7895
Occ.	CC01207XX11	Term	40.2857	male	43	190	13.2
Occ.	CC01209XX13	Preterm	36.1429	male	37.86	59	9.85
Occ.	CC01215XX11	Term	41.7143	male	42	168	9.73913
Occ.	CC01223XX11	Term	38.7143	female	40.86	154	11.3529
SM	CC00056XX07	Term	41	male	41.14	202	16.1765
SM	CC00057XX08	Term	41.1429	female	41.29	202	13.6071
SM	CC00058XX09	Term	40.2857	male	40.57	177	11.3448
SM	CC00065XX08	Term	40.4286	male	40.71	124	14.5
SM	CC00068XX11	Term	40.4286	female	40.71	192	9.4
SM	CC00069XX12	Term	39.1429	male	39.57	210	11.6
SM	CC00070XX05	Term	37.4286	female	37.71	107	11.7857
SM	CC00071XX06	Term	39.8571	female	40.43	136	8.78947
SM	CC00072XX07	Term	39.5714	female	40	67	11.7143
SM	CC00073XX08	Term	40.7143	male	41	78	16.5455
SM	CC00078XX13	Term	40.1429	male	40.71	120	16.8889
SM	CC00079XX14	Term	41.2857	male	41.57	93	21
SM	CC00082XX09	Term	39.4286	male	39.71	202	9.52941
SM	CC00083XX10	Term	42	male	42.29	154	11.7273
SM	CC00085XX12	Term	41.5714	female	41.86	72	13.4348
SM	CC00088XX15	Term	40.2857	female	40.86	163	14.0833
SM	CC00089XX16	Term	40.4286	male	41.29	80	9.44444
SM	CC00094AN13	Term	37.1429	male	38.14	107	13.6842
SM	CC00095XX14	Term	38.5714	male	38.71	172	17.8333
SM	CC00096XX15	Term	39.5714	male	39.86	140	10.7143
SM	CC00097XX16	Term	42	female	42.57	161	13
SM	CC00098AN17	Preterm	36.5714	male	37.43	86	12.6667
SM	CC00100XX01	Term	39.8571	female	40	91	10.4375
SM	CC00102XX03	Term	38.8571	female	39.14	125	16.2
SM	CC00104XX05	Term	41.2857	male	41.71	211	10.2222
SM	CC00107XX08	Term	39.1429	female	41.29	34	10.6667
SM	CC00109XX10	Term	37.2857	female	37.43	131	10.125
SM	CC00110XX03	Term	40.7143	male	43.29	171	9.9
SM	CC00111XX04	Term	40.4286	female	40.86	176	11.9355
SM	CC00113XX06	Term	41.4286	female	41.71	229	9.65385
SM	CC00114XX07	Term	39.1429	male	39.43	191	10.4118
SM	CC00117XX10	Term	41.5714	male	42.14	122	16.4444
SM	CC00118XX11	Term	40.5714	male	40.86	201	12.8696
SM	CC00119XX12	Term	40.4286	male	43.71	45	29.0625
SM	CC00120XX05	Term	39.8571	male	40.14	96	19
SM	CC00122XX07	Term	37.4286	male	38.29	62	10
SM	CC00127XX12	Term	41.5714	female	41.86	152	16.8214
SM	CC00129BN14	Preterm	36.2857	female	37	179	14.4
SM	CC00130XX07	Term	40.8571	male	43.43	208	14.0909
SM	CC00131XX08	Term	39	male	39.14	170	9.76923
SM	CC00132XX09	Preterm	36.5714	male	37	133	14.1765
SM	CC00133XX10	Preterm	36.4286	female	37	109	9.5
SM	CC00134XX11	Term	40.8571	male	44.43	223	12.76
SM	CC00135BN12	Preterm	34.1429	female	41	139	8.25
SM	CC00138XX15	Term	41.4286	female	41.57	70	15.4583
SM	CC00143BN12	Term	38.1429	female	38.29	201	13.25
SM	CC00144XX13	Term	39.7143	male	40	150	21
SM	CC00150AN02	Term	37.4286	female	41	14	8.6
SM	CC00153XX05	Term	39.1429	male	41.57	198	6.21429
SM	CC00157XX09	Term	39.2857	male	39.43	162	15.7895
SM	CC00158XX10	Term	39.5714	female	40.29	99	14.7059
SM	CC00159XX11	Term	41.1429	female	41.43	63	8.5
SM	CC00165XX09	Term	40.4286	female	41.14	97	11.0476
SM	CC00167XX11	Term	38.2857	male	43.43	35	16.7241
SM	CC00168XX12	Term	40.1429	male	43.86	211	7.33333
SM	CC00170XX06	Term	37.8571	male	38.43	90	9.2
SM	CC00172AN08	Term	37.2857	male	37.86	55	7.75
SM	CC00174XX10	Term	38.7143	female	41.43	34	10.3913
SM	CC00176XX12	Term	41.2857	male	43.57	127	12.2308
SM	CC00180XX08	Term	41.7143	male	42.29	82	10.2667
SM	CC00181XX09	Term	40.4286	female	40.86	152	11.7333
SM	CC00184XX12	Term	41.2857	female	44.71	202	5.57143
SM	CC00185XX13	Term	40	female	40.71	157	11.6667
SM	CC00186BN14	Preterm	36.4286	female	45.14	185	13.6667
SM	CC00187XX15	Term	39.1429	male	41.71	98	12.3333
SM	CC00188XX16	Term	39.1429	male	42.86	141	12
SM	CC00189XX17	Term	40.2857	male	40.29	150	17.0667
SM	CC00191XX11	Preterm	32.7143	male	40.43	201	6.53333
SM	CC00192AN12	Preterm	34.7143	male	37.29	119	11.9231
SM	CC00195XX15	Term	40.1429	female	44.29	19	24.3158
SM	CC00196XX16	Term	39.5714	female	42.29	43	14.5333
SM	CC00197XX17	Term	39.4286	female	43.14	74	15.2857
SM	CC00200XX02	Term	40.2857	male	44.43	162	13.1429
SM	CC00201XX03	Term	40.2857	female	44.14	144	9.71429
SM	CC00202XX04	Term	38.5714	male	39.29	46	16.7143
SM	CC00203XX05	Term	40.7143	male	40.86	220	17.2273
SM	CC00204XX06	Term	38.5714	male	38.86	202	9.4
SM	CC00205XX07	Term	39.4286	female	39.71	89	14.2727
SM	CC00206XX08	Term	40.7143	female	40.86	125	15.25
SM	CC00207XX09	Term	39	female	39.14	173	11.6
SM	CC00209XX11	Term	41.1429	female	42.86	172	12.2308
SM	CC00219XX13	Term	40.2857	male	42.29	146	9.6875
SM	CC00232XX10	Term	39.5714	female	44.14	41	16.1538
SM	CC00233XX11	Term	40.7143	female	43.29	55	15.9583
SM	CC00237XX15	Preterm	36.8571	female	37.14	45	12.9
SM	CC00244XX14	Preterm	36.8571	female	37.57	94	15.8571
SM	CC00245BN15	Preterm	31.7143	male	43	105	9.625
SM	CC00251XX04	Term	40.7143	female	43.57	94	13.4286
SM	CC00252XX05	Term	40.1429	male	43.14	108	9.375
SM	CC00258XX11	Term	39.1429	male	42.86	30	13.3
SM	CC00260XX05	Term	39.1429	female	39.71	192	15
SM	CC00265XX10	Term	40.1429	male	40.43	194	13.6667
SM	CC00270XX07	Term	41.5714	male	41.86	181	9.21429
SM	CC00271XX08	Preterm	35.5714	female	41.29	118	6.16667
SM	CC00272XX09	Term	40.2857	male	42.57	106	16.4
SM	CC00284BN13	Preterm	30.7143	male	41.29	77	11.5806
SM	CC00286XX15	Term	40.8571	male	44.43	24	12.9167
SM	CC00287BN16	Preterm	36.8571	male	38.71	121	12
SM	CC00289XX18	Term	39	female	39.43	136	7.73333
SM	CC00291XX12	Term	37.8571	male	40.29	116	21.95
SM	CC00295XX16	Term	39.8571	female	43.43	71	12.5789
SM	CC00298XX19	Term	41.7143	male	42	217	17.1765
SM	CC00299XX20	Term	38.5714	male	39	161	20.1579
SM	CC00300XX03	Term	40.8571	male	41	109	17.6
SM	CC00302XX05	Term	39.7143	male	40.86	155	13.3529
SM	CC00304XX07	Term	41	female	41.14	169	9.5
SM	CC00305XX08	Preterm	31.8571	female	41.14	82	13.9
SM	CC00306XX09	Term	39.7143	male	40.29	118	13.1053
SM	CC00308XX11	Term	37.2857	female	37.43	180	17
SM	CC00316XX11	Term	41.8571	female	44.43	68	13.2174
SM	CC00319XX14	Term	41.2857	female	41.71	219	21
SM	CC00326XX13	Preterm	35.4286	male	42.86	129	8.33333
SM	CC00332XX11	Term	39	male	41.57	64	10.15
SM	CC00335XX14	Term	39	male	43.14	131	17.4762
SM	CC00336XX15	Term	40.5714	male	44.86	113	10.35
SM	CC00337XX16	Term	37.4286	male	39.29	110	15.8889
SM	CC00338AN17	Term	37.1429	male	37.71	86	8.06667
SM	CC00341XX12	Term	39	male	39.29	172	10.8571
SM	CC00343XX14	Term	40.1429	male	42	75	13.7241
SM	CC00347XX18	Term	41.1429	male	41.43	152	11.8462
SM	CC00349XX20	Term	41.2857	female	42.43	114	17.25
SM	CC00352XX06	Term	41.8571	male	43.86	134	12.68
SM	CC00353XX07	Term	38.1429	male	38.43	173	9.28571
SM	CC00354XX08	Term	41.8571	female	42.43	109	6.72727
SM	CC00355XX09	Term	38.7143	male	38.86	168	13.5
SM	CC00357XX11	Term	41	male	41.71	136	15.875
SM	CC00358XX12	Term	39.1429	male	39.43	101	10.4722
SM	CC00361XX07	Preterm	32.2857	male	39.86	71	16.84
SM	CC00362XX08	Term	39.4286	female	40.29	88	7.22222
SM	CC00366XX12	Term	40.8571	male	41.43	176	14.4286
SM	CC00367XX13	Term	39.5714	male	39.86	74	10.8824
SM	CC00368XX14	Term	40.8571	male	41.14	213	12.7391
SM	CC00370XX08	Term	40.4286	male	40.86	44	13.3529
SM	CC00371XX09	Term	40	male	42.57	105	13.1765
SM	CC00376XX14	Term	39.2857	female	40.57	47	13.2857
SM	CC00377XX15	Term	38.7143	female	40.71	95	6.875
SM	CC00380XX10	Term	40.8571	male	41.43	40	12.1154
SM	CC00382XX12	Term	40.8571	female	43	198	5.66667
SM	CC00383XX13	Term	40	female	41.71	167	7.5
SM	CC00385XX15	Preterm	35.5714	male	40	181	11.8824
SM	CC00388XX18	Preterm	34.4286	female	41.43	112	11.4516
SM	CC00389XX19	Preterm	28.7143	male	38.43	23	14.5556
SM	CC00399XX21	Term	41.7143	male	42.86	207	12.7059
SM	CC00400XX04	Term	40	male	40.29	88	18.3333
SM	CC00403XX07	Term	38	male	38.14	188	11.7692
SM	CC00404XX08	Term	37.4286	female	37.57	201	12.0417
SM	CC00406XX10	Preterm	35.8571	male	39.71	137	12
SM	CC00407BN11	Preterm	35.1429	male	42	39	20.2083
SM	CC00408XX12	Term	40.7143	male	41	139	16.1333
SM	CC00411XX07	Term	40	male	40.57	73	16.1333
SM	CC00412XX08	Term	37.7143	male	38	137	15.875
SM	CC00413XX09	Term	39.1429	female	39.29	181	9.25
SM	CC00417XX13	Term	40.8571	male	41.29	191	10.4118
SM	CC00418AN14	Preterm	36	female	39.57	49	13.0952
SM	CC00421BN09	Term	37.4286	male	38.14	110	10.5217
SM	CC00422XX10	Preterm	36.4286	female	37.14	90	14.6842
SM	CC00424XX12	Term	41	female	41.29	47	18.6667
SM	CC00425XX13	Term	42.1429	male	42.71	114	14.3478
SM	CC00426XX14	Term	39.2857	male	39.71	141	10.8571
SM	CC00427XX15	Term	39.2857	female	39.86	175	16.3077
SM	CC00428XX16	Term	40.5714	male	40.86	79	7.375
SM	CC00430XX10	Term	39.1429	male	44	106	15.5
SM	CC00431XX11	Term	41.7143	male	43.86	186	11.25
SM	CC00433XX13	Term	42.1429	female	42.43	67	14.2727
SM	CC00434AN14	Term	37.8571	female	38.86	157	6.3125
SM	CC00438XX18	Term	41.1429	female	43.43	44	18.4667
SM	CC00440XX12	Term	38.7143	female	41.43	190	7.73684
SM	CC00441XX13	Term	38.5714	female	41.14	182	15.1852
SM	CC00443XX15	Term	39.7143	male	40.43	195	20.8621
SM	CC00444XX16	Term	41.7143	female	42.57	17	20.32
SM	CC00445XX17	Term	38	female	38.57	167	11.7895
SM	CC00446XX18	Term	41.5714	female	41.71	102	17.3421
SM	CC00447XX19	Term	39.4286	female	39.71	78	14.5
SM	CC00448XX20	Term	41.7143	male	42.14	99	33.7692
SM	CC00449XX21	Term	40.1429	male	42.57	16	18.6
SM	CC00450XX05	Term	38.1429	female	38.43	165	10.9375
SM	CC00453XX08	Term	39.7143	female	39.71	222	9.16667
SM	CC00455XX10	Term	40.5714	female	42	152	8.51724
SM	CC00457XX12	Term	40.8571	male	41.43	89	5.2
SM	CC00458XX13	Term	41	female	41.29	103	12.5
SM	CC00462XX09	Term	39.2857	male	40.57	168	13.6957
SM	CC00465XX12	Preterm	36.8571	male	37.43	91	12.1667
SM	CC00466AN13	Term	37.1429	female	37.86	78	7.42857
SM	CC00467XX14	Term	40.1429	male	41	40	14.3889
SM	CC00475XX14	Term	41.4286	male	41.71	125	11.9545
SM	CC00476XX15	Term	40.4286	female	44.29	29	12.4762
SM	CC00477XX16	Term	39.8571	female	41.14	223	13.7857
SM	CC00480XX11	Term	41.1429	female	44	35	11.7
SM	CC00481XX12	Term	41.2857	male	41.57	216	12.1765
SM	CC00482XX13	Term	39	male	41.14	61	16.4375
SM	CC00483XX14	Term	40.1429	female	41	136	14.9091
SM	CC00485XX16	Term	42	male	42.29	132	11.4375
SM	CC00486XX17	Term	40.5714	female	40.71	77	12.125
SM	CC00489XX20	Preterm	28.7143	male	38.43	33	12.9643
SM	CC00497XX20	Term	40.8571	male	41.29	193	8.21429
SM	CC00498XX21	Term	40.5714	female	42.29	76	15.9
SM	CC00499XX22	Term	40	male	40.43	134	10.75
SM	CC00500XX05	Term	41	male	43	49	12.4286
SM	CC00502XX07	Term	39.8571	male	40	201	10.5
SM	CC00507XX12	Term	39.7143	male	40.14	223	10.8
SM	CC00511XX08	Term	40.7143	female	41	194	10.9167
SM	CC00514XX11	Term	40	female	40.14	229	10.9
SM	CC00515XX12	Term	37.8571	male	38.86	66	6.28571
SM	CC00516XX13	Term	40.1429	male	40.57	86	15.2941
SM	CC00517XX14	Preterm	35.1429	female	42.86	88	7.16667
SM	CC00518XX15	Preterm	26.1429	male	42.86	151	14.5217
SM	CC00525XX14	Preterm	31	female	40.86	112	9.25
SM	CC00527XX16	Term	41	male	43	217	11.8889
SM	CC00528XX17	Term	39.8571	female	43.71	179	9.66667
SM	CC00529AN18	Preterm	27.4286	male	42.29	56	10.5667
SM	CC00532XX13	Term	41.1429	female	41.43	86	8.25
SM	CC00534XX15	Term	39	female	39.14	176	11.4
SM	CC00535XX16	Term	41.2857	female	44.14	74	17.0476
SM	CC00540XX13	Term	40.7143	female	41.29	129	17.125
SM	CC00542XX15	Term	40.4286	female	42.71	119	11.3571
SM	CC00544XX17	Term	41.4286	female	41.86	84	19.4545
SM	CC00545XX18	Term	38.8571	male	43.29	177	14.3684
SM	CC00549XX22	Term	42	female	42.14	68	25.7778
SM	CC00550XX06	Term	39.8571	female	40	217	12.1875
SM	CC00551XX07	Term	39.7143	male	39.71	213	15.4
SM	CC00552XX08	Term	39	male	39.14	100	11.5
SM	CC00553XX09	Term	41.4286	female	41.57	184	11.2917
SM	CC00557XX13	Term	41.4286	female	41.86	123	18.3636
SM	CC00560XX08	Term	41.2857	male	42	113	12.1818
SM	CC00564XX12	Term	40.4286	male	41.86	132	14.5333
SM	CC00568XX16	Term	39.7143	male	43.57	227	6.53333
SM	CC00569XX17	Preterm	34.1429	male	41.43	95	13.7826
SM	CC00572BN12	Preterm	27.5714	male	44.29	44	17.5333
SM	CC00576XX16	Preterm	28.8571	male	42.14	64	14.2143
SM	CC00577XX17	Term	39.8571	male	41.71	120	4.42857
SM	CC00580XX12	Term	41.1429	male	41.43	214	11.2
SM	CC00583XX15	Term	40.4286	female	42	55	13
SM	CC00584XX16	Term	41.8571	female	42	167	14.2667
SM	CC00586XX18	Term	40.1429	female	40.29	98	30.5714
SM	CC00588XX20	Term	38.4286	male	41.86	111	12.4286
SM	CC00589XX21	Term	41.1429	female	43.57	75	15.8421
SM	CC00593XX17	Term	39.4286	male	40.57	132	13.0769
SM	CC00594XX18	Term	39.8571	male	40	159	11
SM	CC00595XX19	Term	39.1429	female	39.43	196	12.35
SM	CC00597XX21	Term	38.7143	female	39.14	106	16.5
SM	CC00598XX22	Term	39.1429	female	39.29	171	10.1667
SM	CC00607XX13	Term	40.5714	male	42.43	74	12.4444
SM	CC00617XX15	Preterm	31.5714	male	40.14	83	9
SM	CC00618XX16	Preterm	27.4286	female	40.14	81	10.48
SM	CC00620XX10	Term	40.7143	female	43.86	17	8.94444
SM	CC00621XX11	Preterm	29	male	43.14	197	9
SM	CC00622XX12	Term	41.1429	female	41.57	129	10.7778
SM	CC00627XX17	Preterm	36.8571	male	37	98	14.2727
SM	CC00628XX18	Preterm	29.5714	female	42	55	13.6957
SM	CC00637XX19	Term	39.8571	male	42	204	6
SM	CC00642XX16	Term	40.2857	male	42.57	9	9
SM	CC00647XX21	Term	37.2857	female	38.14	166	8.69231
SM	CC00648XX22	Preterm	34.7143	female	44.14	140	9.57143
SM	CC00649XX23	Term	39.2857	male	39.29	196	13
SM	CC00655XX12	Term	40	male	42.29	46	13.087
SM	CC00656XX13	Term	42.2857	female	43	201	6.75
SM	CC00661XX10	Preterm	27.5714	male	39	209	13.44
SM	CC00663XX12	Term	42.2857	male	43	201	19.0588
SM	CC00668XX17	Term	40.5714	male	41.86	85	12.45
SM	CC00672AN13	Preterm	28.7143	male	41.71	65	18
SM	CC00685XX18	Term	42	female	43.29	51	10.8077
SM	CC00686XX19	Preterm	32.5714	male	39.71	25	13.0714
SM	CC00693XX18	Term	40.4286	male	40.57	163	9.71429
SM	CC00695XX20	Preterm	36.8571	male	39.57	80	10.8333
SM	CC00702AN09	Preterm	32.5714	female	44.14	151	13.08
SM	CC00705XX12	Term	39	female	41.86	134	8.25
SM	CC00708XX15	Term	38.7143	female	42	119	9.69231
SM	CC00712XX11	Preterm	34.5714	male	41.57	228	11.375
SM	CC00713XX12	Term	41.5714	male	42.86	12	8.38889
SM	CC00714XX13	Term	40.8571	male	42.71	34	16.5
SM	CC00716XX15	Term	38.7143	female	40.86	150	11.25
SM	CC00719XX18	Term	40.1429	male	41.57	175	18.45
SM	CC00731XX14	Term	40.4286	female	44.14	100	17.1111
SM	CC00734XX17	Term	39.5714	female	41.86	220	6.63636
SM	CC00736XX19	Term	39.8571	female	43.57	68	21.3
SM	CC00737XX20	Term	39.4286	female	41.43	127	12.95
SM	CC00740XX15	Term	39	male	42.86	56	13.9375
SM	CC00741XX16	Term	41.1429	female	43	98	14.05
SM	CC00744XX19	Term	38.8571	female	41.29	23	14.0909
SM	CC00747XX22	Preterm	29.4286	male	39.43	194	6.76471
SM	CC00768XX18	Preterm	36.5714	male	43	86	9.59375
SM	CC00769XX19	Term	40.7143	male	41	199	16.7
SM	CC00771XX13	Preterm	35.5714	male	39.71	51	5.9
SM	CC00783XX17	Term	40.7143	male	40.86	202	13.6786
SM	CC00789XX23	Term	41.2857	female	42	86	22.7333
SM	CC00791XX17	Term	39.5714	female	43	116	8.8125
SM	CC00792XX18	Preterm	33.2857	male	40.43	65	13.6667
SM	CC00798XX24	Term	39	male	42	83	12.0714
SM	CC00799XX25	Term	42	male	44	84	9.91667
SM	CC00802XX10	Preterm	29.8571	female	40	181	18
SM	CC00810XX10	Term	38.5714	male	40.71	118	7.23077
SM	CC00815XX15	Term	37.7143	female	42.57	52	16.8649
SM	CC00818XX18	Term	41.1429	female	42.57	193	8.75
SM	CC00822XX14	Term	38.8571	male	40.57	171	9
SM	CC00823XX15	Preterm	30.7143	male	41.71	146	10.9524
SM	CC00830XX14	Preterm	30.4286	female	39.57	182	9.08696
SM	CC00838XX22	Preterm	31.7143	female	40	28	10.3333
SM	CC00839XX23	Term	42	male	44.71	221	6.71429
SM	CC00843XX19	Term	40	male	40.71	113	8
SM	CC00845BN21	Preterm	34.8571	male	40.57	14	12.7667
SM	CC00846XX22	Term	40.4286	male	43.29	13	15.25
SM	CC00850XX09	Term	40.7143	female	40.86	202	16.3684
SM	CC00851XX10	Term	38.2857	male	42.71	204	13.5517
SM	CC00852XX11	Term	40	female	43.43	124	7.93333
SM	CC00855XX14	Preterm	29.8571	female	43.57	134	10.8889
SM	CC00856XX15	Term	41	male	44.29	147	10.9091
SM	CC00861XX12	Term	41.7143	male	44	43	13.5517
SM	CC00865XX16	Term	40	female	41.71	148	8.9375
SM	CC00867XX18	Preterm	26.4286	female	40.14	225	10.7391
SM	CC00868XX19	Term	39.2857	male	42.43	55	19.0417
SM	CC00871XX14	Term	40.2857	male	41.71	52	14.5
SM	CC00874XX17	Term	42.7143	male	44.71	227	9.66667
SM	CC00875XX18	Term	40.8571	male	43	16	10.2105
SM	CC00876XX19	Term	40.4286	female	41.14	59	14.5263
SM	CC00879XX22	Term	40.1429	female	43.71	159	6.09091
SM	CC00882XX17	Term	39.7143	male	42.14	120	8.9
SM	CC00884XX19	Term	40.4286	female	43.43	124	7.78261
SM	CC00886XX21	Term	38.7143	male	40.71	146	9.66667
SM	CC00890XX17	Term	41.5714	male	43.71	152	9.25
SM	CC00891XX18	Preterm	32.1429	male	43.71	147	10.3846
SM	CC00897XX24	Term	42	male	44	9	16.2
SM	CC00898XX25	Term	37.5714	male	40.29	88	7.22222
SM	CC00908XX17	Term	40.4286	male	42.43	71	11.0833
SM	CC00909XX18	Term	38.4286	female	42.29	69	19.5484
SM	CC00911XX12	Term	37	male	40.29	112	12.6875
SM	CC00914XX15	Term	41.1429	male	43.29	37	12
SM	CC00915XX16	Term	38.4286	female	40.14	40	15.7692
SM	CC00917XX18	Term	40	female	43.43	206	13
SM	CC00924XX17	Term	38.8571	male	40.57	227	11
SM	CC00925XX18	Term	41.7143	male	43.43	82	14.1429
SM	CC00929XX22	Term	41.8571	female	43.57	141	11.6923
SM	CC00930XX15	Term	40.1429	male	42	47	11.2
SM	CC00938XX23	Term	37.1429	male	40.71	204	11.7778
SM	CC00940XX17	Term	41.1429	male	43.71	14	16.1053
SM	CC00947XX24	Term	39.8571	male	43.29	153	10.1333
SM	CC00948XX25	Term	41.7143	female	43.29	41	13.1304
SM	CC00955XX15	Preterm	27.8571	male	40	100	10.88
SM	CC00956XX16	Term	39.4286	female	41.29	102	7.45455
SM	CC00958XX18	Term	40.7143	male	43.43	83	14.9231
SM	CC00962XX14	Term	40.5714	male	42.29	70	6.09524
SM	CC00966XX18	Term	40.1429	female	42.57	100	15.3043
SM	CC00967XX19	Term	38.4286	male	41.57	102	6.71429
SM	CC00974XX18	Term	39.7143	female	42.71	187	12.8571
SM	CC00976XX20	Term	41.5714	female	43.29	199	14.0952
SM	CC00980XX16	Term	41.2857	male	43.57	102	13.6
SM	CC00982XX18	Term	40.7143	male	42.57	99	14.2857
SM	CC00987XX23	Term	40.8571	male	43.57	89	17.0345
SM	CC00997BN25	Preterm	23.7143	female	43.43	85	15.2
SM	CC01004XX06	Term	39	female	41.14	60	6.22222
SM	CC01005XX07	Preterm	32.7143	male	41.86	209	8.88889
SM	CC01007XX09	Term	38.5714	male	40.86	55	8.14286
SM	CC01011XX05	Preterm	34	female	42.29	19	10.75
SM	CC01014XX08	Term	40.2857	male	41.86	45	12.4583
SM	CC01015XX09	Term	38.1429	female	43.43	17	16.2424
SM	CC01022XX08	Term	39.7143	male	42	218	12.25
SM	CC01023XX09	Term	42	female	43.86	116	9.38095
SM	CC01027XX13	Term	41.1429	male	43.71	102	18.3077
SM	CC01029XX15	Term	41.2857	female	43.57	190	7.92308
SM	CC01032XX10	Term	40.7143	male	43	179	12.4737
SM	CC01037XX15	Term	40.7143	female	41	120	11
SM	CC01041XX11	Term	40.4286	female	44	190	9.69565
SM	CC01044XX14	Term	40	female	43	89	10.6364
SM	CC01046XX16	Preterm	33.4286	female	40.86	70	10.0769
SM	CC01047XX17	Term	40.7143	female	43.86	23	19.12
SM	CC01050XX03	Term	41.8571	female	43.43	25	17.95
SM	CC01051XX04	Term	40.7143	female	43	22	16.2105
SM	CC01055XX08	Term	40.8571	male	43.29	6	17.5
SM	CC01059AN12	Preterm	32.1429	female	42.86	40	23.9189
SM	CC01070XX07	Term	39.1429	male	41.43	170	11.2222
SM	CC01082XX11	Term	39.2857	male	41.43	111	15.4286
SM	CC01084XX13	Term	39.2857	female	41.29	112	14.0455
SM	CC01086XX15	Term	38.7143	male	41.29	56	16.6316
SM	CC01087XX16	Term	40.4286	female	42.43	99	9.90909
SM	CC01093AN14	Term	37.1429	female	43.86	54	15.5
SM	CC01096XX17	Term	41.8571	female	43.57	225	6.33333
SM	CC01103XX06	Term	42	male	44	219	5.73333
SM	CC01104XX07	Preterm	35.4286	male	39.43	18	10.2222
SM	CC01111XX06	Preterm	35.7143	male	40.71	45	14
SM	CC01145XX16	Term	37.7143	female	44.71	104	19.5385
SM	CC01176XX14	Term	39.8571	male	40.14	212	10.6923
SM	CC01190XX12	Term	40.1429	female	42.14	70	11.8
SM	CC01191XX13	Term	37.4286	female	41.29	183	9.54545
SM	CC01194XX16	Term	42	female	43.86	77	9.75
SM	CC01195XX17	Term	39	female	41.14	17	12.8667
SM	CC01198XX20	Term	41.5714	female	42	116	21.2105
SM	CC01200XX04	Term	38.8571	female	41.43	94	8.63636
SM	CC01207XX11	Term	40.2857	male	43	190	9.36842
SM	CC01209XX13	Preterm	36.1429	male	37.86	59	13.4667
SM	CC01215XX11	Term	41.7143	male	42	168	18.2
SM	CC01223XX11	Term	38.7143	female	40.86	154	8.85714
FP	CC00056XX07	Term	41	male	41.14	202	24.1667
FP	CC00057XX08	Term	41.1429	female	41.29	202	13.8125
FP	CC00058XX09	Term	40.2857	male	40.57	177	15.1795
FP	CC00065XX08	Term	40.4286	male	40.71	124	9.28571
FP	CC00068XX11	Term	40.4286	female	40.71	192	11.1429
FP	CC00069XX12	Term	39.1429	male	39.57	210	9.64706
FP	CC00070XX05	Term	37.4286	female	37.71	107	11.4118
FP	CC00071XX06	Term	39.8571	female	40.43	136	8.15789
FP	CC00072XX07	Term	39.5714	female	40	67	11.3684
FP	CC00073XX08	Term	40.7143	male	41	78	10.8889
FP	CC00078XX13	Term	40.1429	male	40.71	120	21.9091
FP	CC00079XX14	Term	41.2857	male	41.57	93	16.1364
FP	CC00082XX09	Term	39.4286	male	39.71	202	20.75
FP	CC00083XX10	Term	42	male	42.29	154	14.6154
FP	CC00085XX12	Term	41.5714	female	41.86	72	13.0556
FP	CC00088XX15	Term	40.2857	female	40.86	163	10.1852
FP	CC00089XX16	Term	40.4286	male	41.29	80	6.72727
FP	CC00094AN13	Term	37.1429	male	38.14	107	14.9231
FP	CC00095XX14	Term	38.5714	male	38.71	172	10.2
FP	CC00096XX15	Term	39.5714	male	39.86	140	6.54545
FP	CC00097XX16	Term	42	female	42.57	161	13.5
FP	CC00098AN17	Preterm	36.5714	male	37.43	86	9.59375
FP	CC00100XX01	Term	39.8571	female	40	91	16.381
FP	CC00102XX03	Term	38.8571	female	39.14	125	11.1875
FP	CC00104XX05	Term	41.2857	male	41.71	211	10.68
FP	CC00107XX08	Term	39.1429	female	41.29	34	12.2353
FP	CC00109XX10	Term	37.2857	female	37.43	131	12
FP	CC00110XX03	Term	40.7143	male	43.29	171	8.71429
FP	CC00111XX04	Term	40.4286	female	40.86	176	14
FP	CC00113XX06	Term	41.4286	female	41.71	229	8.66667
FP	CC00114XX07	Term	39.1429	male	39.43	191	11.3571
FP	CC00117XX10	Term	41.5714	male	42.14	122	11.4667
FP	CC00118XX11	Term	40.5714	male	40.86	201	11.3182
FP	CC00119XX12	Term	40.4286	male	43.71	45	16.8421
FP	CC00120XX05	Term	39.8571	male	40.14	96	11.4091
FP	CC00122XX07	Term	37.4286	male	38.29	62	9
FP	CC00127XX12	Term	41.5714	female	41.86	152	12.7241
FP	CC00129BN14	Preterm	36.2857	female	37	179	9.62069
FP	CC00130XX07	Term	40.8571	male	43.43	208	11.7391
FP	CC00131XX08	Term	39	male	39.14	170	11
FP	CC00132XX09	Preterm	36.5714	male	37	133	11.6154
FP	CC00133XX10	Preterm	36.4286	female	37	109	12.9167
FP	CC00134XX11	Term	40.8571	male	44.43	223	10.24
FP	CC00135BN12	Preterm	34.1429	female	41	139	13
FP	CC00138XX15	Term	41.4286	female	41.57	70	13.4545
FP	CC00143BN12	Term	38.1429	female	38.29	201	16.3
FP	CC00144XX13	Term	39.7143	male	40	150	15.85
FP	CC00150AN02	Term	37.4286	female	41	14	5.5
FP	CC00153XX05	Term	39.1429	male	41.57	198	8.09091
[truncated: 341 more rows]

[truncated: 7 more sheets: Fig4b, Fig4c, Fig4d, Fig4e, Fig4f, Fig5a, Fig5b]
